# Supplementary material for: Poly[[diaqua­bis­(μ3-isonicotinato-κ3 N:O:O′)bis­(μ2-isonicotinato-κ2 N:O)gadolinium(III)disiliver(I)] nitrate monohydrate]
Source: Acta Crystallogr Sect E Struct Rep Online. 2010 Sep 11;66(Pt 10):m1234–5. doi: 10.1107/S1600536810035634 (PMC2983374; doi:10.1107/S1600536810035634)
Supplement: Supplementary file 2 [file e-66-m1234-Isup2.hkl]

# 
# h,k,l, Fc-squared, Fo-squared, sigma(Fo-squared) and status flag 
# 
data_I
_shelx_title ' A in   P21/c' 
_shelx_refln_list_code          4 
_shelx_F_calc_maximum      518.16 
_exptl_crystal_F_000      1884.00 
_reflns_d_resolution_high  0.8409 
 
loop_ 
 _symmetry_equiv_pos_as_xyz 
 'x, y, z' 
 '-x, y+1/2, -z+1/2' 
 '-x, -y, -z' 
 'x, -y-1/2, z-1/2' 
 
_cell_length_a    16.8890 
_cell_length_b    24.7440 
_cell_length_c     6.7500 
_cell_angle_alpha  90.000 
_cell_angle_beta   96.240 
_cell_angle_gamma  90.000 
 
_shelx_F_squared_multiplier     1.000 
 
loop_ 
 _refln_index_h 
 _refln_index_k 
 _refln_index_l 
 _refln_F_squared_calc 
 _refln_F_squared_meas 
 _refln_F_squared_sigma 
 _refln_observed_status 
   3   0   0      671.24     1249.51     79.22 o 
   5   0   0    25460.92    28931.38    629.67 o 
   6   0   0   150060.63   147423.45   2913.20 o 
   7   0   0    16484.10    20751.95    595.62 o 
   8   0   0   132694.38   145303.70   2989.24 o 
   9   0   0     1530.86     1343.89     84.38 o 
  10   0   0    28158.45    28504.65    679.91 o 
  11   0   0      202.88      317.90     49.48 o 
  12   0   0     5840.39     6635.65    417.44 o 
  13   0   0     1003.80     1162.00    110.32 o 
  14   0   0     1810.27     2618.49    281.01 o 
  15   0   0      782.20     1025.40    141.01 o 
  16   0   0     7567.34     8006.43    327.28 o 
  17   0   0     4943.57     4311.77    163.39 o 
  18   0   0    14212.88    14774.35    568.16 o 
  19   0   0      205.15      163.67     52.71 o 
   2   1   0     6515.37     7293.31    180.46 o 
   3   1   0      224.31      102.64      9.91 o 
   4   1   0    23781.74    24876.96    308.11 o 
   5   1   0    12043.42    14159.10    312.58 o 
   6   1   0    47963.75    47835.39    585.90 o 
   7   1   0     6755.40     8466.02    193.29 o 
   8   1   0   147591.58   161189.38   2324.36 o 
   9   1   0     1831.13     1884.45     67.38 o 
  10   1   0    74609.94    78742.08   1204.81 o 
  11   1   0      466.80      432.54     53.54 o 
  12   1   0    81889.34    88346.87   1375.97 o 
  13   1   0        1.67       30.34     18.77 o 
  14   1   0    31491.00    33636.23    697.73 o 
  15   1   0       15.36        9.82     21.71 o 
  16   1   0    27474.64    28093.36    678.90 o 
  17   1   0      210.13      173.17     28.56 o 
  18   1   0    12167.88    12622.80    306.06 o 
  19   1   0       75.60       80.77     29.60 o 
   2   2   0     6579.42     6706.41     97.66 o 
   3   2   0     1632.21     1662.16     34.02 o 
   4   2   0     1497.91     1460.43     38.70 o 
   5   2   0     1303.24     1281.46     39.42 o 
   6   2   0     1014.07     1258.44     38.31 o 
   7   2   0     1466.81     2097.53     70.83 o 
   8   2   0      133.84      155.06     58.91 o 
   9   2   0    12450.50    13318.61    295.79 o 
  10   2   0       32.24       78.33     22.02 o 
  11   2   0     5254.94     4871.35    151.25 o 
  12   2   0     3331.26     3492.55    109.63 o 
  13   2   0     2076.21     1929.93     65.32 o 
  14   2   0     1499.46     1616.18     65.55 o 
  15   2   0     3266.89     2747.77     85.79 o 
  16   2   0     6767.66     6624.20    177.19 o 
  17   2   0      606.69      754.81     92.93 o 
  18   2   0     4349.06     4391.50    113.46 o 
  19   2   0     1674.45     1269.18    187.72 o 
   1   3   0     9218.49     8773.87    294.75 o 
   2   3   0      234.91      261.00     17.00 o 
   3   3   0     3110.74     2346.61     53.27 o 
   4   3   0     1469.31     1501.04     55.79 o 
   5   3   0     4535.27     4363.24    126.58 o 
   6   3   0       47.31       37.35     15.96 o 
   7   3   0     8340.19     9163.74    223.24 o 
   8   3   0      351.93      495.63     79.11 o 
   9   3   0      425.52      533.48     83.50 o 
  10   3   0     9107.12     9204.13    202.90 o 
  11   3   0      235.45      298.96     44.95 o 
  12   3   0     5746.69     5420.51    100.14 o 
  13   3   0      409.53      410.97     71.16 o 
  14   3   0     2779.48     2602.43     93.48 o 
  15   3   0      896.20      977.32     90.63 o 
  16   3   0     1589.55     1504.87    118.26 o 
  17   3   0     4716.41     4606.75    116.36 o 
  18   3   0       27.55       20.84     21.11 o 
  19   3   0     2046.77     1857.37    229.89 o 
   0   4   0    66167.36    74014.30    842.74 o 
   1   4   0     1028.53      914.30     20.61 o 
   2   4   0       40.48       84.74     21.04 o 
   3   4   0     9349.54     8641.29     87.19 o 
   4   4   0        7.76        8.67      9.18 o 
   5   4   0    45545.89    44725.67    679.31 o 
   6   4   0     3892.85     4246.64    111.61 o 
   7   4   0   117090.09   120579.55   1745.82 o 
   8   4   0     3094.68     3098.28     90.45 o 
   9   4   0    81925.48    85157.53   1325.47 o 
  10   4   0     1306.61     1243.89     71.15 o 
  11   4   0    46699.05    49020.93    748.16 o 
  12   4   0      199.58      253.27     43.67 o 
  13   4   0    42524.91    44476.19    872.00 o 
  14   4   0        8.93       12.52     28.25 o 
  15   4   0    36382.70    37213.38    917.13 o 
  16   4   0       12.16       45.64     18.05 o 
  17   4   0    28867.18    28616.32    338.24 o 
  18   4   0        5.59       43.44     21.23 o 
  19   4   0    11892.14    11062.16    523.89 o 
   2   5   0      485.65      496.23     16.98 o 
   3   5   0    87791.95    89243.29    884.19 o 
   4   5   0     7750.43     7686.09    128.15 o 
   5   5   0    63194.32    66016.02    775.31 o 
   6   5   0     4142.85     4218.39    123.59 o 
   7   5   0    41167.79    43209.05   1442.19 o 
   8   5   0      679.13      833.01     44.66 o 
   9   5   0     9266.19     9209.13    362.55 o 
  10   5   0     5027.98     4890.14    182.59 o 
  11   5   0      706.75      716.95     57.65 o 
  12   5   0     4457.10     4366.67    143.94 o 
  13   5   0      335.59      414.01     58.45 o 
  14   5   0      983.13      890.59    133.75 o 
  15   5   0     4677.03     5346.51    228.08 o 
  16   5   0      441.91      388.07     58.71 o 
  17   5   0    10116.95    10283.00    190.11 o 
  18   5   0      110.93       86.73     32.18 o 
  19   5   0    12756.14    11515.08    550.91 o 
   0   6   0      910.43      566.84    108.50 o 
   1   6   0     2627.25     2722.84     56.13 o 
   2   6   0    85836.59    88334.88    782.50 o 
   3   6   0    20286.14    20602.76    367.83 o 
   4   6   0    48124.61    47681.01    506.67 o 
   5   6   0    23937.09    24441.11    326.46 o 
   6   6   0    27662.57    28627.58    375.34 o 
   7   6   0    12423.60    12319.08    282.85 o 
   8   6   0     8295.34     8032.78    188.77 o 
   9   6   0    11903.60    10849.19    252.32 o 
  10   6   0     5704.11     6001.33    224.88 o 
  11   6   0    25821.61    26047.33    586.41 o 
  12   6   0      565.81      604.02     86.29 o 
  13   6   0    14614.27    15141.54    502.56 o 
  14   6   0        0.79      -16.92     38.24 o 
  15   6   0     6721.31     6779.36    199.66 o 
  16   6   0      709.18      710.76    125.74 o 
  17   6   0     4521.27     4354.98    115.60 o 
  18   6   0     2162.48     1717.79    143.90 o 
  19   6   0      717.16      663.36    119.05 o 
   1   7   0     6833.44     6238.10    105.94 o 
   2   7   0     3859.15     3620.11     68.34 o 
   3   7   0    85859.18    85910.79    851.20 o 
   4   7   0     8458.80     8486.02     65.62 o 
   5   7   0    25494.24    25060.89    339.53 o 
   6   7   0     8185.77     7735.84    185.54 o 
   7   7   0     8143.33     7245.30    168.25 o 
   8   7   0     7001.74     6855.36    197.01 o 
   9   7   0     2482.13     2151.25    101.89 o 
  10   7   0     3012.58     2682.87     77.22 o 
  11   7   0      847.39      628.84     86.55 o 
  12   7   0    11606.79    11904.15    289.18 o 
  13   7   0       18.19       32.39     22.25 o 
  14   7   0     4900.55     5210.48    175.24 o 
  15   7   0     3218.21     3409.99    111.61 o 
  16   7   0     2490.71     2409.10    140.49 o 
  17   7   0     5989.39     6191.56    256.61 o 
  18   7   0     1835.28     1988.65    200.47 o 
  19   7   0     3646.99     2999.42    375.60 o 
   0   8   0      601.33      590.91     44.26 o 
   1   8   0       53.66       34.98     19.76 o 
   2   8   0    45711.86    50164.80    460.70 o 
   3   8   0     5786.39     6196.46    107.58 o 
   4   8   0     2553.35     2478.05     59.30 o 
   5   8   0     8679.13     9042.77    155.16 o 
   6   8   0     8231.65     8337.93    191.23 o 
   7   8   0    29875.63    32320.71    518.55 o 
   8   8   0     5762.14     5742.19    168.96 o 
   9   8   0    28463.63    30418.76    575.68 o 
  10   8   0     3151.71     3131.14    116.95 o 
  11   8   0    18276.75    19216.28    451.29 o 
  12   8   0      200.74      239.59     43.26 o 
  13   8   0    26605.07    28123.39    678.43 o 
  14   8   0      205.13      180.93     40.22 o 
  15   8   0    19560.84    20455.50    475.71 o 
  16   8   0       20.46       15.29     20.58 o 
  17   8   0     6930.79     6885.80    266.41 o 
  18   8   0       85.00      -12.83     66.93 o 
  19   8   0     6154.22     5672.39    328.84 o 
   1   9   0    31927.01    36670.48    394.44 o 
   2   9   0     6366.00     6836.97    135.53 o 
   3   9   0      256.92      319.14     39.51 o 
   4   9   0     6195.70     6103.50    103.37 o 
   5   9   0      166.21      184.45     22.48 o 
   6   9   0    10521.12    11496.10    256.24 o 
   7   9   0     2074.50     2292.54     97.39 o 
   8   9   0    10734.88    11635.83    281.18 o 
   9   9   0     3727.99     3636.86    122.20 o 
  10   9   0    19179.38    19580.31    453.16 o 
  11   9   0     3467.32     3292.08    127.99 o 
  12   9   0     1352.46     1320.84    110.27 o 
  13   9   0        7.58       35.73     20.38 o 
  14   9   0    11063.27    11611.37    193.78 o 
  15   9   0        0.60       43.35     31.29 o 
  16   9   0     5863.01     5761.56    195.63 o 
  17   9   0       10.63       50.30     36.14 o 
  18   9   0     2428.05     2407.63    213.80 o 
  19   9   0       62.77       70.77     48.21 o 
   0  10   0     9758.90    10638.62    306.11 o 
   1  10   0      321.31      272.49     56.71 o 
   2  10   0     1531.15     1249.04     50.46 o 
   3  10   0     6934.18     6658.23    131.90 o 
   4  10   0     8930.04     9010.70    178.03 o 
   5  10   0    11715.96    11327.02    188.70 o 
   6  10   0     5308.83     5967.74    162.51 o 
   7  10   0    12317.57    12289.99    350.06 o 
   8  10   0       97.03       90.49     54.82 o 
   9  10   0    10848.78    10981.26    307.30 o 
  10  10   0     2949.30     3044.78    135.31 o 
  11  10   0    14591.97    14361.54    275.28 o 
  12  10   0      432.64      406.01     61.30 o 
  13  10   0    19570.59    19399.56    387.62 o 
  14  10   0     3175.09     3007.25    112.08 o 
  15  10   0    13225.78    13290.37    336.11 o 
  16  10   0     2360.07     2165.74    167.79 o 
  17  10   0     6269.53     6363.42    513.91 o 
  18  10   0     1983.58     2053.21    306.62 o 
   1  11   0    65441.52    70688.52    905.27 o 
   2  11   0     2676.64     2336.14     71.99 o 
   3  11   0    37100.53    38605.07    512.35 o 
   4  11   0     9130.29     8255.23    142.46 o 
   5  11   0    40288.32    41972.23    491.33 o 
   6  11   0    11953.33    11267.67    197.74 o 
   7  11   0    20210.70    20610.97    467.04 o 
   8  11   0    12099.15    11434.38    280.12 o 
   9  11   0     8283.97     8059.93    224.58 o 
  10  11   0     4893.53     4748.60    146.89 o 
  11  11   0     4398.57     3902.23    154.78 o 
  12  11   0    18442.93    17586.91    395.58 o 
  13  11   0      220.33      266.07     44.66 o 
  14  11   0     6383.14     6373.10    188.65 o 
  15  11   0      791.48      841.93     95.94 o 
  16  11   0     3324.99     3178.53    234.94 o 
  17  11   0     1354.99     1415.67    329.82 o 
  18  11   0     2463.09     2363.79    476.42 o 
   0  12   0    91883.80    92806.36   1669.58 o 
   1  12   0      261.30      206.21     34.34 o 
   2  12   0    73674.12    72501.74    932.23 o 
   3  12   0      665.65      669.40     44.60 o 
   4  12   0    65317.91    64920.07    836.02 o 
   5  12   0     3381.76     3630.23     93.32 o 
   6  12   0    27732.99    26102.92    693.11 o 
   7  12   0     8982.20     9730.50    285.68 o 
   8  12   0    20586.44    20619.29    484.17 o 
   9  12   0     8807.17     9247.28    243.08 o 
  10  12   0    11635.87    11850.72    238.57 o 
  11  12   0     4701.92     5162.26    202.28 o 
  12  12   0      909.24      850.68    103.10 o 
  13  12   0     4759.51     5044.23    139.88 o 
  14  12   0       28.48       52.26     26.80 o 
  15  12   0     3123.84     3143.43    162.31 o 
  16  12   0     1175.52     1062.78    174.44 o 
  17  12   0     1905.40     1905.66    375.02 o 
  18  12   0     2119.63     2047.15    394.92 o 
   1  13   0     6334.51     5994.67    123.86 o 
   2  13   0       35.87       34.12     26.67 o 
   3  13   0     4216.46     4128.02    110.91 o 
   4  13   0     3771.08     3180.03    108.51 o 
   5  13   0       80.98       37.42     13.96 o 
   6  13   0     8305.10     7315.90    150.15 o 
   7  13   0      324.60      318.76     63.79 o 
   8  13   0    14297.58    14195.55    358.72 o 
   9  13   0      295.45      233.76     45.80 o 
  10  13   0    16259.46    15720.08    349.91 o 
  11  13   0       28.39       42.14     33.88 o 
  12  13   0    13271.45    13575.10    324.62 o 
  13  13   0       27.72       15.45     22.02 o 
  14  13   0    10123.77    10070.68    226.37 o 
  15  13   0      622.79      500.27     85.63 o 
  16  13   0     8816.06     8756.88    268.37 o 
  17  13   0      991.01      949.68    167.62 o 
   0  14   0     6166.54     6213.22    250.38 o 
   1  14   0        0.68       41.23     17.10 o 
   2  14   0     2135.00     2231.21    107.94 o 
   3  14   0      892.93      948.65     59.90 o 
   4  14   0    12127.17    12503.99    256.39 o 
   5  14   0     1318.41     1183.31    100.36 o 
   6  14   0     4550.19     4611.18    102.05 o 
   7  14   0     2092.48     1844.19    182.20 o 
   8  14   0     1455.33     1707.15     93.71 o 
   9  14   0     2936.17     3171.89    155.87 o 
  10  14   0      622.30      590.51     93.50 o 
  11  14   0     9441.11     9711.78    258.70 o 
  12  14   0      153.11      198.55     45.29 o 
  13  14   0     3754.59     3673.23    142.16 o 
  14  14   0        7.54       24.86     37.32 o 
  15  14   0     3104.43     3199.75    263.46 o 
  16  14   0        2.99       47.54     26.72 o 
  17  14   0     2080.99     1782.82    339.79 o 
   1  15   0     1821.95     1940.54     85.38 o 
   2  15   0       55.59       69.10     35.58 o 
   3  15   0     1604.38     1739.13    124.59 o 
   4  15   0     6259.95     6265.23    164.76 o 
   5  15   0       51.02       57.15     12.35 o 
   6  15   0    13380.67    13403.42    273.07 o 
   7  15   0     1389.78     1322.84     77.84 o 
   8  15   0    18592.25    18636.51    407.13 o 
   9  15   0      791.68      856.00    142.24 o 
  10  15   0    10129.21    10480.37    269.38 o 
  11  15   0      757.80      826.49     66.48 o 
  12  15   0     7451.28     7828.94    268.11 o 
  13  15   0      376.03      359.09     83.49 o 
  14  15   0    11524.07    11052.67    486.30 o 
  15  15   0       22.13       37.30     44.34 o 
  16  15   0     8899.98     9492.91    438.35 o 
  17  15   0       40.77      -12.89    141.64 o 
   0  16   0    24854.46    24740.13    529.19 o 
   1  16   0       42.56       49.90     17.86 o 
   2  16   0    18405.59    18450.06    287.97 o 
   3  16   0      397.35      376.95     72.63 o 
   4  16   0     6212.68     5482.37    139.86 o 
   5  16   0     6978.18     6948.68    195.44 o 
   6  16   0     6293.98     6173.78    172.85 o 
   7  16   0     5389.68     5613.57    180.96 o 
   8  16   0     4070.33     3712.68    131.77 o 
   9  16   0     3589.90     3454.83    131.30 o 
  10  16   0      977.89      856.43    152.50 o 
  11  16   0     9379.85     9987.46    302.74 o 
  12  16   0      774.90      730.79    117.14 o 
  13  16   0     4800.08     5203.63    146.72 o 
  14  16   0     1087.66      873.19    137.98 o 
  15  16   0     4388.02     4428.48    350.05 o 
  16  16   0     1799.33     1794.13    360.27 o 
   1  17   0    22246.80    22823.64    345.06 o 
   2  17   0     3204.45     3002.30     97.93 o 
   3  17   0    18819.90    19138.54    430.38 o 
   4  17   0     2653.02     2343.50     92.21 o 
   5  17   0    11997.27    11978.13    205.48 o 
   6  17   0     7351.18     6953.99    183.85 o 
   7  17   0    10544.60    10339.82    311.18 o 
   8  17   0    13372.27    12576.62    340.89 o 
   9  17   0     6099.97     6127.44    195.48 o 
  10  17   0    19524.55    19648.93    588.46 o 
  11  17   0      486.59      531.72     99.96 o 
  12  17   0     4880.02     5289.23    228.21 o 
  13  17   0      118.62       98.50     54.72 o 
  14  17   0     6178.55     6419.98    268.98 o 
  15  17   0       27.07      113.30     48.14 o 
  16  17   0     6223.46     6298.03    443.18 o 
   0  18   0    51197.39    52748.41   1423.05 o 
   1  18   0      353.30      286.53     43.47 o 
   2  18   0    20948.12    20940.99    427.04 o 
   3  18   0      559.47      341.69     97.63 o 
   4  18   0    22158.81    22357.29    392.79 o 
   5  18   0       25.90       25.99     17.04 o 
   6  18   0    15532.07    15571.88    418.52 o 
   7  18   0      199.86      205.31     48.59 o 
   8  18   0     9274.73     9544.21    311.12 o 
   9  18   0     6668.26     6366.27    231.38 o 
  10  18   0      247.13      210.09     59.26 o 
  11  18   0      694.08      584.99     79.35 o 
  12  18   0      161.58      157.26     37.15 o 
  13  18   0      513.04      499.98     83.31 o 
  14  18   0       85.40       69.03     43.81 o 
  15  18   0     2052.08     1854.75    320.09 o 
   1  19   0      583.07      651.40     66.11 o 
   2  19   0      898.08      846.59    104.18 o 
   3  19   0      459.22      466.87     65.74 o 
   4  19   0     4516.35     4270.77    134.24 o 
   5  19   0      192.44      150.14     53.54 o 
   6  19   0     6686.71     6673.84    200.59 o 
   7  19   0      549.07      480.82     80.83 o 
   8  19   0    15552.61    15807.06    486.24 o 
   9  19   0      140.16       57.46     38.54 o 
  10  19   0     9636.21    10473.95    287.84 o 
  11  19   0       50.76       46.34     21.61 o 
  12  19   0    17569.57    18394.42    723.10 o 
  13  19   0        7.20       18.43     42.90 o 
  14  19   0     7399.44     8541.45    432.64 o 
  15  19   0        8.37       78.10     89.89 o 
   0  20   0    17052.95    17653.38    568.61 o 
   1  20   0       10.00      -13.01     27.68 o 
   2  20   0      185.69      181.35     37.89 o 
   3  20   0       25.46       43.93     19.63 o 
   4  20   0      613.88      599.70     94.84 o 
   5  20   0      227.62      190.39     37.15 o 
   6  20   0      165.46      137.39     40.18 o 
   7  20   0     1357.63     1146.39    181.25 o 
   8  20   0      394.02      343.17     79.69 o 
   9  20   0       68.23       74.16     48.83 o 
  10  20   0      692.01      523.17    107.59 o 
  11  20   0      222.96      174.73     51.75 o 
  12  20   0       11.10       50.12     54.07 o 
  13  20   0      126.22      134.91     67.96 o 
  14  20   0       68.24      151.94     82.17 o 
   1  21   0     2158.98     2368.67    117.62 o 
   2  21   0      722.37      610.57     76.10 o 
   3  21   0     1126.89     1162.74    174.17 o 
   4  21   0      777.17      658.91     90.97 o 
   5  21   0     2793.13     2922.50    135.65 o 
   6  21   0     2144.49     2071.15    146.72 o 
   7  21   0     1902.12     1896.42    164.18 o 
   8  21   0      173.81      247.51     63.12 o 
   9  21   0      114.73       63.40     47.48 o 
  10  21   0     2075.39     1938.66    117.59 o 
  11  21   0      107.81      117.65     38.54 o 
  12  21   0      747.15      788.55    107.04 o 
  13  21   0      150.57       60.64     48.58 o 
   0  22   0      600.77      680.98    118.68 o 
   1  22   0     1203.07     1134.93    161.65 o 
   2  22   0     3100.97     2913.65    149.14 o 
   3  22   0     3211.84     3110.99    123.84 o 
   4  22   0     2889.15     2810.95    138.16 o 
   5  22   0     6968.41     7500.21    309.95 o 
   6  22   0     2767.62     2527.08    154.89 o 
   7  22   0    12479.31    12643.43    327.68 o 
   8  22   0       21.54       35.54     36.35 o 
   9  22   0     9485.48    10869.91    260.23 o 
  10  22   0      165.36      115.02     30.95 o 
  11  22   0    10166.08    10713.40    372.18 o 
  12  22   0       10.50       33.12     44.14 o 
  13  22   0    12275.64    12913.61    606.75 o 
   1  23   0    24858.19    25130.99    928.93 o 
   2  23   0      199.81      169.79     57.46 o 
   3  23   0    25319.88    26808.91    667.81 o 
   4  23   0      953.92      740.24    120.14 o 
   5  23   0    26719.88    27507.97    568.01 o 
   6  23   0      567.33      478.71     69.52 o 
   7  23   0    14508.07    14176.47    315.01 o 
   8  23   0     1361.56     1258.51    217.27 o 
   9  23   0     3987.63     4257.78    162.23 o 
  10  23   0      709.06      673.39     97.07 o 
  11  23   0     1064.67     1066.82    222.87 o 
  12  23   0      222.80      212.18     73.20 o 
   0  24   0      237.87      109.51     44.77 o 
   1  24   0       45.70       67.44     78.60 o 
   2  24   0     6065.26     6820.13    188.98 o 
   3  24   0      868.45      785.20    160.76 o 
   4  24   0     5890.29     6382.04    145.46 o 
   5  24   0     5836.62     5973.62    166.97 o 
   6  24   0     2935.71     3007.40    135.81 o 
   7  24   0    12441.79    12542.51    410.92 o 
   8  24   0     1173.72     1185.90    207.47 o 
   9  24   0     2232.13     2449.31    143.76 o 
  10  24   0      474.10      486.76    207.60 o 
  11  24   0     6891.46     6773.61    558.63 o 
   1  25   0      622.45      596.92     67.87 o 
   2  25   0        1.15       35.79     32.33 o 
   3  25   0      769.33      764.69    135.68 o 
   4  25   0      394.07      304.59     62.28 o 
   5  25   0      849.93      883.82    133.66 o 
   6  25   0     2121.47     1917.42    164.17 o 
   7  25   0     1155.66     1045.33    154.20 o 
   8  25   0       22.87       42.08     31.55 o 
   9  25   0        6.36       83.10     72.13 o 
  10  25   0      314.21      162.46    103.51 o 
   0  26   0     6447.62     6101.97    522.53 o 
   1  26   0       55.19       50.17     20.47 o 
   2  26   0     1066.05     1060.10    175.09 o 
   3  26   0       22.51       33.42     29.18 o 
   4  26   0      548.81      607.39     91.43 o 
   5  26   0       83.79       73.00     29.84 o 
   6  26   0      406.75      481.78     93.28 o 
   7  26   0      312.04      240.45     70.60 o 
   8  26   0      427.78      279.52     62.15 o 
   9  26   0      131.74      113.00     86.03 o 
   1  27   0      350.73      268.65     64.11 o 
   2  27   0      580.20      456.61    108.12 o 
   3  27   0       66.27       83.66     32.71 o 
   4  27   0     1528.74     1337.89    192.34 o 
   5  27   0       17.88       45.12     26.99 o 
   6  27   0     4348.07     4667.50    191.56 o 
   7  27   0        8.30       -4.34     38.67 o 
   0  28   0     9024.87     9466.44    519.81 o 
   1  28   0       62.25     1297.76    400.87 o 
   2  28   0    10827.59    10882.77    402.84 o 
   3  28   0      153.29       69.07     32.49 o 
   4  28   0     4930.73     5357.39    357.06 o 
   5  28   0      759.73      708.56    133.17 o 
   6  28   0     3862.03     3986.49    159.67 o 
   1  29   0     4401.64     4749.66    187.78 o 
   2  29   0      244.40      150.58     57.37 o 
   3  29   0     4586.29     5025.54    244.81 o 
 -20   1   1     1111.98      901.35    246.28 o 
 -19   1   1      232.94      179.77     32.86 o 
 -18   1   1     2736.29     2481.59    142.81 o 
 -17   1   1       19.57       57.57     24.38 o 
 -16   1   1       32.60       48.71     31.39 o 
 -15   1   1       46.74       43.15     20.90 o 
 -14   1   1      370.00      372.04     41.80 o 
 -13   1   1     2985.41     3201.10    109.74 o 
 -12   1   1      794.48      820.40     71.46 o 
 -11   1   1     1791.33     2002.89     60.95 o 
 -10   1   1     4019.82     4114.93    130.74 o 
  -9   1   1     1018.58     1127.59     64.93 o 
  -8   1   1    16462.96    16781.49    347.97 o 
  -7   1   1    36526.59    41006.05    495.97 o 
  -6   1   1     9752.43     9237.73    182.44 o 
  -5   1   1    20610.61    22074.09    571.79 o 
  -4   1   1    17730.36    17904.95    513.71 o 
  -3   1   1    10029.50    11039.56    328.53 o 
  -2   1   1    28810.05    30110.82    291.41 o 
  -1   1   1    21096.54    23745.61    322.57 o 
   0   1   1    58115.89    61619.71    977.65 o 
   1   1   1    28392.95    30967.49    740.49 o 
   2   1   1     5673.44     5189.63    115.92 o 
   3   1   1    14379.02    15037.33    285.86 o 
   4   1   1     9325.68     8823.44    239.43 o 
   5   1   1    27580.25    28226.64    275.57 o 
   6   1   1     6695.84     6429.06    118.69 o 
   7   1   1    16935.14    17147.46    275.33 o 
   8   1   1     7032.25     7044.67    129.81 o 
   9   1   1     3722.58     3374.13     95.71 o 
  10   1   1     1820.92     1828.16     50.12 o 
  11   1   1     2973.89     2950.02     58.91 o 
  12   1   1        2.56       27.39     14.59 o 
  13   1   1     2974.89     2878.22     73.62 o 
  14   1   1        8.24       33.69     12.58 o 
  15   1   1      265.17      299.73     43.11 o 
  16   1   1      127.77      109.72     33.45 o 
  17   1   1      954.43      795.12    139.31 o 
  18   1   1      408.90      457.52     49.95 o 
  19   1   1     1387.21     1205.70    176.99 o 
 -20   2   1     4754.43     4818.55    287.19 o 
 -19   2   1      447.97      376.67    177.47 o 
 -18   2   1     7265.16     7462.01    268.10 o 
 -17   2   1       96.40      130.16     43.38 o 
 -16   2   1     5835.10     5963.51    188.76 o 
 -15   2   1     2399.65     2485.21     93.52 o 
 -14   2   1     4229.38     4169.43    127.49 o 
 -13   2   1     7333.11     7196.54    168.70 o 
 -12   2   1     3739.99     3732.75    115.39 o 
 -11   2   1    11695.84    11898.18    316.46 o 
 -10   2   1     3530.14     3447.10    139.76 o 
  -9   2   1    21523.15    21738.55    454.45 o 
  -8   2   1     2855.41     2814.43     83.31 o 
  -7   2   1    24159.70    24229.41    380.73 o 
  -6   2   1     3974.99     3866.57     83.92 o 
  -5   2   1    20928.54    20328.19    334.21 o 
  -4   2   1     4938.61     4633.41    125.14 o 
  -3   2   1    50104.77    52972.91    535.36 o 
  -2   2   1    16563.92    16426.10    261.97 o 
  -1   2   1    88240.25    93715.44    930.02 o 
   0   2   1    28063.05    28968.88    266.99 o 
   1   2   1     9120.77     8936.00     95.49 o 
   3   2   1    20924.02    20600.91    384.29 o 
   4   2   1    28672.82    26931.58    444.12 o 
   5   2   1    14157.94    14055.58    244.19 o 
   6   2   1    25611.75    24182.85    360.38 o 
   7   2   1     2941.04     2765.44     68.57 o 
   8   2   1    21660.30    20465.28    327.25 o 
   9   2   1     1611.26     1728.57     75.47 o 
  10   2   1    15344.74    14715.74    218.72 o 
  11   2   1     8015.83     7968.94    239.51 o 
  12   2   1    12152.92    11955.02    164.25 o 
  13   2   1     9983.72    10564.91    220.47 o 
  14   2   1     1676.45     1569.79     91.01 o 
  15   2   1     4879.54     5047.29    251.12 o 
  16   2   1     2218.82     2054.50    111.44 o 
  17   2   1    11262.72    11657.41    516.28 o 
  18   2   1      121.38      113.70     38.20 o 
  19   2   1    10089.76    11110.53    278.17 o 
 -19   3   1    21196.39    22480.50    744.91 o 
 -18   3   1     5499.14     5115.75    210.16 o 
 -17   3   1    36893.04    37470.67    560.22 o 
 -16   3   1     7910.07     7817.12    250.78 o 
 -15   3   1    37985.45    39307.72    961.93 o 
 -14   3   1     9677.42    10181.00    261.51 o 
 -13   3   1    50446.22    53426.27    509.34 o 
 -12   3   1    16308.97    16690.16    395.71 o 
 -11   3   1    46552.52    48205.40    717.64 o 
 -10   3   1    14152.84    13386.28    305.52 o 
  -9   3   1    39412.77    40700.36    896.69 o 
  -8   3   1     7790.05     7249.31    160.04 o 
  -7   3   1    79399.25    87537.90   1103.61 o 
  -6   3   1     6932.61     6203.98    177.22 o 
  -5   3   1    20978.71    23816.16    645.71 o 
  -4   3   1     6197.72     5201.24    110.91 o 
  -3   3   1     2071.95     2430.55     58.91 o 
  -2   3   1    13827.08    13065.98    200.24 o 
  -1   3   1     1843.04     1642.68     26.66 o 
   0   3   1    15834.36    19546.27    292.29 o 
   1   3   1     7665.30     7892.45    129.39 o 
   2   3   1     1274.29     1834.17     41.49 o 
   3   3   1    10796.23    11088.75    171.60 o 
   4   3   1      181.84      222.76     34.98 o 
   5   3   1    17208.62    16385.06    350.11 o 
   6   3   1     4064.95     4152.80     88.71 o 
   7   3   1    49323.39    51275.20    600.70 o 
   8   3   1    29000.10    28355.84    431.10 o 
   9   3   1    54386.69    54659.01    763.55 o 
  10   3   1    37065.29    36198.50    435.08 o 
  11   3   1    40343.27    40188.57    682.80 o 
  12   3   1    27356.77    27101.96    443.50 o 
  13   3   1    19743.59    20681.71    362.73 o 
  14   3   1    16472.92    16228.11    265.47 o 
  15   3   1    18316.66    19012.08    509.02 o 
  16   3   1    12188.36    12015.13    272.87 o 
  17   3   1    12408.43    12266.78    366.48 o 
  18   3   1    11696.47    12040.41    218.59 o 
  19   3   1     2698.29     2759.43    171.21 o 
 -19   4   1      895.78      724.84    170.88 o 
 -18   4   1     3109.46     2952.84    139.86 o 
 -17   4   1     1068.31     1081.17    153.00 o 
 -16   4   1     2160.07     2291.17    119.19 o 
 -15   4   1      209.40      190.46     38.45 o 
 -14   4   1     2161.97     1858.04     75.14 o 
 -13   4   1     1742.92     1658.84     94.01 o 
 -12   4   1       73.61       51.67     30.55 o 
 -11   4   1    11444.73    11228.40    308.09 o 
 -10   4   1      205.22      232.94     90.84 o 
  -9   4   1    20721.14    20489.31    679.84 o 
  -8   4   1     6971.58     7824.42    158.00 o 
  -7   4   1    54342.92    55022.71    706.10 o 
  -6   4   1      970.17     1082.91     57.00 o 
  -5   4   1    61472.82    62023.83    688.84 o 
  -4   4   1      264.22      308.24     45.94 o 
  -3   4   1    32711.84    32771.70    405.45 o 
  -2   4   1     2254.20     2228.09     41.27 o 
  -1   4   1    15182.47    15637.66    237.06 o 
   0   4   1    25638.83    27302.79    257.50 o 
   1   4   1   109853.16   121284.54   1198.72 o 
   2   4   1    20458.04    20214.65    333.10 o 
   3   4   1     9735.08     9624.29    167.02 o 
   4   4   1     5708.92     4440.01    194.55 o 
   5   4   1     8139.89     7981.92    326.87 o 
   7   4   1     4949.20     5646.22    102.30 o 
   8   4   1     8861.70     7349.89    175.58 o 
   9   4   1      511.42      401.38     52.65 o 
  10   4   1     8669.44     8481.05    187.19 o 
  11   4   1     2203.35     2052.46     88.24 o 
  12   4   1     1014.62      973.60     89.51 o 
  13   4   1     2067.09     2053.54     76.31 o 
  14   4   1     2370.78     2426.16     84.90 o 
  15   4   1     8881.72     9282.20    226.88 o 
  16   4   1      987.84      896.34    126.08 o 
  17   4   1     5677.29     5695.83    167.13 o 
  18   4   1      361.99      278.22     78.03 o 
  19   4   1     6188.18     5251.05    997.43 o 
 -19   5   1      294.14      359.08    119.91 o 
 -18   5   1       25.16       31.28     21.55 o 
 -17   5   1     1806.48     1514.90    175.86 o 
 -16   5   1       19.97       46.24     22.79 o 
 -15   5   1      746.99      773.72     94.71 o 
 -14   5   1      118.99      156.15     62.88 o 
 -13   5   1     1196.44     1102.15    135.91 o 
 -12   5   1      216.36      180.30     64.47 o 
 -11   5   1      107.74      108.80     29.26 o 
 -10   5   1     3516.53     3168.81    117.06 o 
  -9   5   1     3919.90     3860.66    217.46 o 
  -8   5   1     3961.66     3689.35     84.99 o 
  -7   5   1       40.08        8.80     12.01 o 
  -6   5   1    16305.82    16183.61    273.04 o 
  -5   5   1      479.15      329.81     15.40 o 
  -4   5   1    23545.96    23710.47    266.25 o 
  -3   5   1    11102.50    10585.13    255.55 o 
  -2   5   1     5618.50     5383.48     93.31 o 
  -1   5   1    25990.20    27720.98    264.41 o 
   0   5   1       47.31       25.49     10.50 o 
   1   5   1    33485.30    34965.43    328.31 o 
   2   5   1   103229.52   110088.20   1279.27 o 
   3   5   1    26810.66    27784.20    347.82 o 
   4   5   1    15851.77    16647.06    321.55 o 
   5   5   1     9354.33     8639.69    204.59 o 
   6   5   1    11985.66    12342.38    316.51 o 
   7   5   1     9913.70    10110.59    207.38 o 
   8   5   1     4354.38     4572.88    134.80 o 
  10   5   1     4114.00     4348.65    118.22 o 
  11   5   1     5874.83     5868.55    170.39 o 
  12   5   1     2453.48     2375.26     95.84 o 
  13   5   1     3454.93     3570.90     96.80 o 
  14   5   1      486.36      480.00     69.39 o 
  15   5   1       13.38       17.41     33.25 o 
  16   5   1     1353.19      846.43    137.40 o 
  17   5   1        5.08       46.72     19.80 o 
  18   5   1     1362.83      947.08    142.93 o 
  19   5   1      205.27      146.39     43.81 o 
 -19   6   1       55.31       53.72     31.20 o 
 -18   6   1      661.43      601.12     91.50 o 
 -17   6   1      147.11       69.70     32.60 o 
 -16   6   1     1021.18     1003.64    231.01 o 
 -15   6   1      758.08      735.37    135.61 o 
 -14   6   1     1714.08     1560.02     96.59 o 
 -13   6   1      153.93      205.33     54.21 o 
 -12   6   1       38.06       32.84     15.23 o 
 -11   6   1      395.94      399.18     72.76 o 
 -10   6   1     7497.27     7479.82    219.96 o 
  -9   6   1        7.57       28.55     13.47 o 
  -8   6   1     1049.35      953.70     51.83 o 
  -7   6   1        2.27        6.52     10.05 o 
  -6   6   1       43.51       51.96     14.74 o 
  -5   6   1      599.59      604.27     56.81 o 
  -4   6   1      315.90      350.35     22.08 o 
  -3   6   1     5164.51     5495.00    109.08 o 
  -2   6   1     2597.20     2666.96     62.10 o 
  -1   6   1     1627.98     1733.25     62.79 o 
   0   6   1        4.29       25.74     22.01 o 
   1   6   1     8101.01     8813.61    141.32 o 
   2   6   1     5959.98     6061.49    139.25 o 
   3   6   1    23239.38    26187.72    612.76 o 
   4   6   1     5335.23     5038.81    104.35 o 
   5   6   1     1592.95     1683.61     74.96 o 
   6   6   1    12545.58    12765.85    249.84 o 
   7   6   1      102.04       53.53     18.38 o 
   8   6   1    17959.58    18597.49    364.97 o 
   9   6   1      694.15      648.28     60.85 o 
  10   6   1     7502.68     7620.85    168.45 o 
  11   6   1      298.15      217.43     35.37 o 
  12   6   1      317.73      315.08     31.02 o 
  13   6   1     1685.94     1308.42    206.14 o 
  14   6   1     7298.37     6663.87    316.33 o 
  15   6   1       16.42       17.77     25.27 o 
  16   6   1      512.91      501.46     59.98 o 
  17   6   1      240.19      100.78     74.23 o 
  18   6   1       77.42      110.70     38.65 o 
  19   6   1      177.99       59.88     59.02 o 
 -19   7   1      110.59      136.52     30.60 o 
 -18   7   1     5755.39     5413.12    216.48 o 
 -17   7   1       14.08       42.74     30.83 o 
 -16   7   1     3163.20     3282.74    198.84 o 
 -15   7   1     2847.76     2893.61    131.65 o 
 -14   7   1      287.51      307.59     73.52 o 
 -13   7   1     5229.35     5615.20    189.23 o 
 -12   7   1     1136.28     1111.79     75.38 o 
 -11   7   1     7268.52     7359.04    233.75 o 
 -10   7   1    12700.55    12001.43    390.48 o 
  -9   7   1    25264.15    24903.77    413.88 o 
  -8   7   1    26467.01    26122.98    428.59 o 
  -7   7   1    12531.86    12549.64    239.84 o 
  -6   7   1    60732.36    61353.18    785.44 o 
  -5   7   1    20198.72    19832.60    371.08 o 
  -4   7   1    59996.75    59948.29    937.95 o 
  -3   7   1    39130.50    40407.83    836.58 o 
  -2   7   1   106200.72   109777.69   1097.32 o 
  -1   7   1    12661.44    12749.93    285.64 o 
   0   7   1   103475.53   108722.47   1837.46 o 
   1   7   1    12978.38    13120.15    255.74 o 
   2   7   1   268492.38   283844.31   1550.80 o 
   3   7   1    12509.13    12535.88    287.56 o 
   4   7   1    48961.96    49872.06    558.81 o 
   5   7   1     2472.84     2346.86    104.49 o 
   6   7   1    59707.79    60824.25   2015.94 o 
   7   7   1      189.92      129.71     24.26 o 
   8   7   1    29006.60    31432.95    515.68 o 
   9   7   1      214.33      188.30     26.78 o 
  10   7   1    10049.74    10667.59    278.75 o 
  11   7   1     1880.97     1924.20     67.90 o 
  12   7   1     1126.22     1049.28    129.71 o 
  13   7   1     2152.96     2176.70     69.78 o 
  14   7   1     1275.24     1454.17     83.68 o 
  15   7   1     3111.68     2995.47    113.88 o 
  16   7   1     4768.64     4634.61    160.05 o 
  17   7   1     3334.12     3081.21    152.06 o 
  18   7   1     4990.49     5446.50    295.90 o 
 -19   8   1     1982.98     1442.72    150.84 o 
 -18   8   1    23665.85    25731.13    523.25 o 
 -17   8   1     5441.66     5420.58    277.84 o 
 -16   8   1    36603.39    39137.98    671.91 o 
 -15   8   1     7104.08     7725.46    460.96 o 
 -14   8   1    50670.93    54824.69    748.67 o 
 -13   8   1    12222.44    11743.00    330.91 o 
 -12   8   1    15625.14    16614.72    352.83 o 
 -11   8   1     9300.61     9207.22    330.11 o 
 -10   8   1    48076.18    51142.73    773.02 o 
  -9   8   1     8459.25     7596.86    217.41 o 
  -8   8   1    49408.19    52967.29    838.17 o 
  -7   8   1     6843.63     6048.76    123.02 o 
  -6   8   1    58777.39    64135.30    960.49 o 
  -5   8   1    11468.14    11384.64    210.31 o 
  -4   8   1     5782.25     6205.24    126.67 o 
  -3   8   1     2041.83     1921.41    354.58 o 
  -2   8   1      408.41      628.60     90.79 o 
  -1   8   1     6424.61     7958.26    178.21 o 
   0   8   1     3453.61     2986.68     87.59 o 
   1   8   1    17425.75    20719.61    465.76 o 
   2   8   1    17352.87    16092.31    338.57 o 
   3   8   1     4302.07     4329.78    118.54 o 
   4   8   1    29951.54    28736.94    467.59 o 
   5   8   1      193.02      130.18     29.18 o 
   6   8   1    59644.73    62135.16   1590.12 o 
   7   8   1    19592.61    19765.39    433.33 o 
   8   8   1    54150.36    57022.22   1667.86 o 
   9   8   1    20045.13    20437.18    269.11 o 
  10   8   1    70056.35    73312.82   1217.69 o 
  11   8   1    11427.29    11477.39    202.47 o 
  12   8   1     8392.05     8289.03    193.89 o 
  13   8   1    11890.48    12409.21    245.09 o 
  14   8   1    32679.07    35689.23    890.03 o 
  15   8   1     7853.90     7890.16    248.44 o 
  16   8   1    17172.27    17238.35    416.82 o 
  17   8   1     5603.43     5918.94    213.82 o 
  18   8   1     7567.62     7539.05    271.21 o 
 -19   9   1     8223.28     9003.08    346.20 o 
 -18   9   1      890.31      780.75    199.02 o 
 -17   9   1     9009.87     9670.51    397.25 o 
 -16   9   1       41.66       42.22     78.08 o 
 -15   9   1     8472.56     9419.48   1042.34 o 
 -14   9   1     1349.89     1376.36    199.81 o 
 -13   9   1     3842.19     3240.78    153.19 o 
 -12   9   1    11913.53    12334.88    316.87 o 
 -11   9   1     1314.77     1159.68     49.35 o 
 -10   9   1    16313.25    16477.58    470.20 o 
  -9   9   1      299.93      300.06     37.48 o 
  -8   9   1    37372.64    37726.67    695.04 o 
  -7   9   1      168.62      254.79     35.29 o 
  -6   9   1    64963.67    67018.70    881.72 o 
  -5   9   1     6089.67     7773.57    200.71 o 
  -4   9   1    40000.27    38969.58    689.48 o 
  -3   9   1     3019.12     2936.40     80.02 o 
  -2   9   1    51269.30    52916.33    828.47 o 
  -1   9   1    11986.68    11672.66    271.71 o 
   0   9   1    13404.80    12178.10    283.99 o 
   1   9   1     8736.71     7741.58    178.02 o 
   2   9   1    15814.52    15391.06    376.82 o 
   3   9   1     4158.54     3233.25     93.74 o 
   4   9   1    11063.84    11471.75    284.31 o 
   5   9   1    30306.45    32378.57    523.61 o 
   6   9   1     1899.44     2041.93     89.99 o 
   7   9   1     8853.36     7779.31    339.45 o 
   8   9   1     2061.10     1852.11     87.57 o 
   9   9   1     1618.53     1480.31     66.64 o 
  10   9   1     4283.53     4228.96    132.37 o 
  11   9   1     2026.93     1850.89    126.07 o 
  12   9   1    20170.20    20412.41    391.19 o 
  13   9   1     4379.86     4075.96    117.15 o 
  14   9   1    20110.31    21124.18    549.72 o 
  15   9   1      458.25      268.05     90.36 o 
  16   9   1    19887.54    21623.43    643.52 o 
  17   9   1      764.06      700.95    100.20 o 
  18   9   1    17022.97    18339.02    469.92 o 
 -18  10   1     6538.54     6924.43    344.81 o 
 -17  10   1      162.14      171.29    120.31 o 
 -16  10   1     8788.29     9453.69    252.96 o 
 -15  10   1     3523.04     3503.21    207.77 o 
 -14  10   1    18107.30    17914.23    664.01 o 
 -13  10   1     5068.07     4901.01    169.46 o 
 -12  10   1       65.42       46.98     24.31 o 
 -11  10   1     6597.70     6377.24    179.63 o 
 -10  10   1    13772.37    14245.09    346.07 o 
  -9  10   1     6910.69     6276.92    157.98 o 
  -8  10   1     9158.96     8982.83    214.33 o 
  -7  10   1     7655.34     6870.97    166.86 o 
  -6  10   1     1510.62     1545.50     65.71 o 
  -5  10   1    21681.81    22125.17    455.69 o 
  -4  10   1      674.97      699.53     52.52 o 
  -3  10   1      976.70      642.25     64.17 o 
  -2  10   1     4647.50     4745.06    117.58 o 
  -1  10   1       85.29       37.79     19.65 o 
   0  10   1    15650.65    16266.62    368.60 o 
   1  10   1      174.48       85.29     31.39 o 
   2  10   1    28333.23    30197.20    530.31 o 
   3  10   1      184.55      295.84     53.20 o 
   4  10   1    47812.54    50538.76    780.23 o 
   5  10   1     1665.31     2224.92     89.13 o 
   6  10   1    41351.67    42862.22    981.18 o 
   7  10   1        9.22       22.20     16.11 o 
   8  10   1    28712.98    29826.25    409.26 o 
   9  10   1      165.20      154.22     32.10 o 
  10  10   1    18427.32    19510.88    396.01 o 
  11  10   1     3150.16     2774.34    110.82 o 
  12  10   1     7619.83     7475.80    227.96 o 
  13  10   1     2352.42     2391.94    126.66 o 
  14  10   1    15255.91    15179.67    368.85 o 
  15  10   1       66.32       49.60     34.30 o 
  16  10   1     4248.04     3911.75    168.63 o 
  17  10   1      334.94      303.56     91.85 o 
  18  10   1      900.39      909.22    166.28 o 
 -18  11   1     4588.24     4724.14    342.30 o 
 -17  11   1     1146.53     1073.66    269.25 o 
 -16  11   1     2866.49     2840.99    156.43 o 
 -15  11   1     6711.44     6917.69    242.58 o 
 -14  11   1      931.62      922.40    158.43 o 
 -13  11   1    13712.38    13674.95    566.34 o 
 -12  11   1     1115.29     1120.17     62.00 o 
 -11  11   1    14754.01    15604.92    337.88 o 
 -10  11   1     1968.08     2065.11     92.18 o 
  -9  11   1    19949.87    20333.51    525.13 o 
  -8  11   1     7550.17     7886.51    198.41 o 
  -7  11   1    10045.36    10556.00    223.64 o 
  -6  11   1    17449.05    17901.21    346.22 o 
  -5  11   1    24723.33    24683.19    408.69 o 
  -4  11   1    18433.78    18635.45    393.86 o 
  -3  11   1    45086.41    47972.86    741.86 o 
  -2  11   1    42538.10    45286.01    693.47 o 
  -1  11   1    17284.85    17849.24    410.04 o 
   0  11   1    21622.02    21642.46    448.56 o 
   1  11   1     8006.64     8121.61    168.74 o 
   2  11   1    25991.21    27795.11    404.87 o 
   3  11   1     6183.90     6420.86    159.04 o 
   4  11   1    30810.60    31833.01    533.42 o 
   5  11   1     2197.35     2114.91    118.52 o 
   6  11   1    24375.67    25862.59    629.08 o 
   7  11   1      765.48      931.74     96.16 o 
   8  11   1     9922.78    10416.25    297.14 o 
   9  11   1     5806.84     5850.28    193.73 o 
  10  11   1      679.00      687.59    108.98 o 
  11  11   1     3944.87     3937.94    150.47 o 
  12  11   1      137.74      118.70     43.61 o 
  13  11   1     4592.16     4591.36    162.06 o 
  14  11   1       74.74      105.39     48.75 o 
  15  11   1     3911.67     4268.52    334.97 o 
  16  11   1      553.02      543.87     97.14 o 
  17  11   1     1697.78     1598.86    146.40 o 
  18  11   1     2138.94     2441.10    263.76 o 
 -18  12   1     2507.62     2071.24    440.91 o 
 -17  12   1     1382.53     1059.99    331.63 o 
 -16  12   1     4132.22     4088.13    181.24 o 
 -15  12   1     1170.48     1350.63    221.93 o 
 -14  12   1     7866.02     8011.32    333.90 o 
 -13  12   1      275.01      314.50     70.16 o 
 -12  12   1      512.81      512.94     77.30 o 
 -11  12   1      160.46      152.75     90.36 o 
 -10  12   1    18689.49    19331.22    353.41 o 
  -9  12   1     6077.68     6108.82    189.32 o 
  -8  12   1    25669.68    27265.32    516.81 o 
  -7  12   1     6524.87     6042.62    168.93 o 
  -6  12   1    25157.22    26976.71    438.85 o 
  -5  12   1     9564.01     9194.05    180.99 o 
  -4  12   1     3693.81     3543.10    138.05 o 
  -3  12   1    37406.64    39959.82    622.41 o 
  -2  12   1     7344.18     6965.81    170.01 o 
  -1  12   1    32467.58    34109.77    541.74 o 
   0  12   1     2704.31     2263.50     88.28 o 
   1  12   1    35851.43    38429.44    518.04 o 
   2  12   1     1368.75     1196.85     76.93 o 
   3  12   1    66678.97    71280.41   1816.68 o 
   4  12   1     3078.24     3344.73    147.51 o 
   5  12   1      654.77      465.76     81.33 o 
   6  12   1      192.82      228.45     54.70 o 
   7  12   1     7883.68     8412.87    264.42 o 
   8  12   1     4016.12     4431.83    163.74 o 
   9  12   1     9471.56     9912.98    313.29 o 
  10  12   1     7268.31     7424.72    195.64 o 
  11  12   1     3260.24     3125.28    124.95 o 
  12  12   1     5895.66     5952.05    192.23 o 
  13  12   1      529.68      568.60     85.39 o 
  14  12   1     9663.98     9465.80    272.98 o 
  15  12   1     1814.28     1828.72    126.66 o 
  16  12   1     4437.79     4709.98    142.41 o 
  17  12   1     1284.18     1302.51    270.99 o 
 -18  13   1     1939.80     1705.38    146.53 o 
 -17  13   1     2416.67     2533.26    215.79 o 
 -16  13   1     2043.27     2109.85    175.37 o 
 -15  13   1     9654.11    10031.50    329.25 o 
 -14  13   1     2512.70     2611.59    318.01 o 
 -13  13   1     9295.97    10023.67    368.56 o 
 -12  13   1     2504.21     2550.59    269.69 o 
 -11  13   1     3887.40     3849.44    168.08 o 
 -10  13   1     1567.19     1509.10     77.58 o 
  -9  13   1     3188.05     3052.44    107.35 o 
  -8  13   1     2116.40     2041.37     75.15 o 
  -7  13   1        5.04       30.46     13.24 o 
  -6  13   1     2842.99     2437.48     84.74 o 
  -5  13   1    11148.26    11281.48    270.66 o 
  -4  13   1    10075.53    10766.91    290.56 o 
  -3  13   1     3749.55     3268.28    151.46 o 
  -2  13   1     3740.77     3274.76    138.24 o 
  -1  13   1     8080.08     6279.90    595.17 o 
   0  13   1     6973.46     6965.15    179.41 o 
   1  13   1    14252.05    13409.95    276.13 o 
   2  13   1      944.49     1256.98     72.17 o 
   3  13   1    40809.25    40648.46    670.18 o 
   4  13   1     8509.80     9411.43    163.44 o 
   5  13   1    27170.72    26661.85    487.42 o 
   6  13   1      834.85      909.75     84.18 o 
   7  13   1    23862.56    24705.13    575.09 o 
   8  13   1      221.73      283.53     63.87 o 
   9  13   1    21069.18    20865.82    457.68 o 
  10  13   1      267.83      265.05     41.64 o 
  11  13   1    22767.20    23172.75    516.47 o 
  12  13   1      400.86      419.19     82.19 o 
  13  13   1     7304.84     7066.60    278.04 o 
  14  13   1      953.35      931.44    187.96 o 
  15  13   1     4833.52     4953.51    180.61 o 
  16  13   1      348.14      342.26    116.27 o 
  17  13   1      573.69      594.91     96.92 o 
 -17  14   1      257.07      299.24     51.71 o 
 -16  14   1     2816.25     3164.90    229.99 o 
 -15  14   1      554.37      521.70     88.07 o 
 -14  14   1     4606.16     4923.59    331.06 o 
 -13  14   1     3934.49     3906.54    209.79 o 
 -12  14   1    16112.78    17150.95    629.34 o 
 -11  14   1    14663.29    14679.51    359.98 o 
 -10  14   1      695.79      639.84     74.49 o 
  -9  14   1    12229.02    12038.50    230.46 o 
  -8  14   1       62.03       36.77     20.20 o 
  -7  14   1    29931.29    30168.74    670.34 o 
  -6  14   1      818.75      702.65     85.47 o 
  -5  14   1    21066.88    19150.66    326.57 o 
  -4  14   1      287.79      159.79     69.23 o 
  -3  14   1    44377.48    46509.88    853.53 o 
  -2  14   1      692.64      509.52     69.62 o 
  -1  14   1    36679.70    37609.35    696.85 o 
   0  14   1     2027.08     1803.69     95.55 o 
   1  14   1    17873.16    17750.37    366.95 o 
   2  14   1     4553.60     4121.65    119.31 o 
   3  14   1     1513.25     1563.96     60.35 o 
   4  14   1    10543.08    10336.78    284.06 o 
   5  14   1      212.22      106.71     33.64 o 
   6  14   1     7473.95     7139.55    222.63 o 
   7  14   1      234.47      221.36     42.22 o 
   8  14   1     6398.48     6195.83    201.35 o 
   9  14   1     3248.15     3364.44    196.89 o 
  10  14   1     3705.15     4005.23    320.19 o 
  11  14   1     8379.12     8463.65    367.22 o 
  12  14   1    10777.70    11172.20    316.39 o 
  13  14   1     8639.58     9126.75    280.54 o 
  14  14   1      499.80      399.76     78.13 o 
  15  14   1    12481.51    13545.97    317.88 o 
  16  14   1       56.72       16.94     35.38 o 
  17  14   1    12491.12    12541.54    543.93 o 
 -17  15   1    14832.59    15152.85    426.20 o 
 -16  15   1     4712.84     4350.70    174.08 o 
 -15  15   1    18228.96    18959.04    608.48 o 
 -14  15   1     5877.13     5626.47    197.50 o 
 -13  15   1    30994.82    31488.06   1314.96 o 
 -12  15   1     4756.63     4689.14    222.11 o 
 -11  15   1    34643.75    33346.35   1668.38 o 
 -10  15   1    12617.82    13170.33    292.38 o 
  -9  15   1    15128.29    15521.17    389.62 o 
  -8  15   1     4905.30     4915.57    161.43 o 
  -7  15   1    11520.66    10951.00    320.48 o 
  -6  15   1     1899.91     1553.40     70.97 o 
  -5  15   1     1698.94     1546.37     80.86 o 
  -4  15   1     4330.18     4544.84    138.03 o 
  -3  15   1      654.57      588.38    184.68 o 
  -2  15   1     2708.34     2403.87     74.01 o 
  -1  15   1     1062.58     1000.97     94.36 o 
   0  15   1       34.49       15.44     20.84 o 
   1  15   1    11154.18    10596.50    248.20 o 
   2  15   1      988.05     1023.47     49.84 o 
   3  15   1    17251.63    17456.46    258.95 o 
   4  15   1    13328.56    13756.47    374.44 o 
   5  15   1    16803.83    16528.24    393.55 o 
   6  15   1     5688.62     5766.90    215.30 o 
   7  15   1    31974.59    33761.23    706.75 o 
   8  15   1     6516.67     6571.80    183.89 o 
   9  15   1    31353.85    33608.33    808.67 o 
  10  15   1     9959.95     9896.62    272.84 o 
  11  15   1    26104.54    27520.36    802.61 o 
  12  15   1     6109.88     5966.64    199.55 o 
  13  15   1    19156.39    19534.04    453.94 o 
  14  15   1     4769.89     4651.56    172.94 o 
  15  15   1     8131.95     8021.66    408.38 o 
  16  15   1     3743.37     4030.19    463.84 o 
 -16  16   1       11.94       29.06     42.90 o 
 -15  16   1       18.12       42.73     25.48 o 
 -14  16   1      722.28      572.98     92.73 o 
 -13  16   1      226.63      251.65     43.86 o 
 -12  16   1        1.96      -19.38     52.54 o 
 -11  16   1     1494.81     1082.29    420.39 o 
 -10  16   1     1140.90     1109.54    143.23 o 
  -9  16   1    14619.73    14908.47    393.63 o 
  -8  16   1     8177.60     8388.46    282.33 o 
  -7  16   1    13229.26    12769.54    207.61 o 
  -6  16   1     7387.48     8091.12    244.51 o 
  -5  16   1    15584.04    15599.04    372.44 o 
  -4  16   1     8939.90     9435.25    255.51 o 
  -3  16   1    29379.45    30633.72    431.12 o 
  -2  16   1     8244.89     9020.04    223.83 o 
  -1  16   1    40421.17    42484.31    572.88 o 
   0  16   1    11119.97    11896.60    287.62 o 
   1  16   1    40173.71    42075.23    587.40 o 
   2  16   1     8873.92     9562.20    253.83 o 
   3  16   1    25609.13    26522.94    512.11 o 
   4  16   1     1048.48     1052.06    125.34 o 
   5  16   1     5892.61     5686.48    211.68 o 
   6  16   1      459.00      493.28     73.14 o 
   7  16   1     6227.31     6323.92    190.17 o 
   8  16   1       27.63        9.54     27.79 o 
   9  16   1      714.23      801.85    106.03 o 
  10  16   1      723.82      731.07     80.75 o 
  11  16   1      614.60      487.15     97.73 o 
  12  16   1       73.48       88.04     35.34 o 
  13  16   1      160.25      226.80     50.69 o 
  14  16   1      794.35      558.27     67.64 o 
  15  16   1     1931.51     2016.89    278.45 o 
  16  16   1     2990.50     2490.88    370.85 o 
 -16  17   1      641.44      486.05    114.46 o 
 -15  17   1      603.36      466.40    195.71 o 
 -14  17   1       63.02       49.17     33.20 o 
 -13  17   1      618.52      634.10    108.41 o 
 -12  17   1       79.56       68.94     50.85 o 
 -11  17   1      245.12      329.89     54.58 o 
 -10  17   1        1.07        5.92     22.06 o 
  -9  17   1     1124.51     1128.19    100.61 o 
  -8  17   1      379.01      368.08     56.91 o 
  -7  17   1       76.86       57.89     26.42 o 
  -6  17   1      234.24      182.11     31.86 o 
  -5  17   1      277.75      387.18     52.14 o 
  -4  17   1      175.29      126.53     30.36 o 
  -3  17   1       10.04       21.15     18.58 o 
  -2  17   1      694.68      517.09     79.68 o 
  -1  17   1     1657.13     1662.76     62.70 o 
   0  17   1     1292.25     1442.63     86.92 o 
   1  17   1     2098.19     1947.14     86.70 o 
   2  17   1       27.95       31.96     21.30 o 
   3  17   1      260.54      206.91     40.48 o 
   4  17   1      423.88      511.19     87.08 o 
   5  17   1      578.92      597.72    131.76 o 
   6  17   1        4.79      -12.34     45.10 o 
   7  17   1     1761.80     1914.05    102.93 o 
   8  17   1      995.92      940.41    164.82 o 
   9  17   1     4532.66     5014.38    212.58 o 
  10  17   1      420.94      474.56     73.73 o 
  11  17   1     1562.17     1401.18    151.03 o 
  12  17   1      324.37      327.08     89.19 o 
  13  17   1      192.18      222.70     54.43 o 
  14  17   1      447.68      303.44     70.78 o 
  15  17   1      116.20      150.56     73.42 o 
 -15  18   1      199.62      171.01     63.10 o 
 -14  18   1       98.97      130.77    180.23 o 
 -13  18   1      641.12      670.20     77.66 o 
 -12  18   1      587.74      620.54     99.20 o 
 -11  18   1      534.06      522.99    133.92 o 
 -10  18   1      984.62      879.15    109.43 o 
  -9  18   1     1846.56     1747.07     80.85 o 
  -8  18   1      952.12      841.75    130.20 o 
  -7  18   1      917.66      873.23     59.16 o 
  -6  18   1      141.03      113.77     31.91 o 
  -5  18   1     1284.91     1027.45     88.57 o 
  -4  18   1     2126.20     2018.27     91.44 o 
  -3  18   1     2392.35     2111.09     97.32 o 
  -2  18   1     1131.63     1134.00     69.73 o 
  -1  18   1     2237.70     2105.02    118.15 o 
   0  18   1      255.77      254.77     40.67 o 
   1  18   1     1713.78     1642.12     84.03 o 
   2  18   1     5255.54     5495.79    132.77 o 
   3  18   1      646.59      448.43     94.58 o 
   4  18   1     5626.79     5591.41    150.12 o 
   5  18   1      772.51      707.64    121.39 o 
   6  18   1     6269.29     6243.13    201.55 o 
   7  18   1      316.12      341.95     75.41 o 
   8  18   1     3916.76     4396.30    178.63 o 
   9  18   1      109.44      105.81     43.91 o 
  10  18   1     4711.18     4670.14    242.65 o 
  11  18   1      525.30      406.74     67.22 o 
  12  18   1      392.93      505.43     85.99 o 
  13  18   1       57.97       48.63     28.39 o 
  14  18   1     1189.94     1189.69    188.26 o 
  15  18   1      209.49      137.18     58.82 o 
 -15  19   1      688.11      690.73    137.33 o 
 -14  19   1      609.84      540.34    210.99 o 
 -13  19   1      152.71      122.79     49.83 o 
 -12  19   1     2018.64     1828.32    306.53 o 
 -11  19   1       78.35       71.82     53.99 o 
 -10  19   1     4809.73     4930.40    258.54 o 
  -9  19   1      257.58      215.54     41.17 o 
  -8  19   1    13989.24    14010.90    431.37 o 
  -7  19   1     2286.02     2402.32    106.96 o 
  -6  19   1    17512.53    18542.84    361.20 o 
  -5  19   1     2833.96     2688.08    114.62 o 
  -4  19   1    15244.16    14994.52    340.60 o 
  -3  19   1     4932.29     4887.41    168.97 o 
  -2  19   1    24472.20    25689.38    463.80 o 
  -1  19   1     5821.52     5898.38    147.24 o 
   0  19   1    28888.14    30009.75    524.59 o 
   1  19   1     6590.89     6737.34    168.79 o 
   2  19   1    13297.86    13284.74    339.62 o 
   3  19   1     5214.60     5252.92    184.99 o 
   4  19   1     6759.56     6653.02    228.80 o 
   5  19   1     7511.63     8006.65    280.96 o 
   6  19   1     5048.01     5034.53    198.90 o 
   7  19   1     4511.31     4812.22    149.88 o 
   8  19   1      350.59      280.53     77.78 o 
   9  19   1     6892.73     7680.81    242.94 o 
  10  19   1      263.51      174.94     54.55 o 
  11  19   1      505.82      574.55     89.96 o 
  12  19   1      136.65       98.82     46.40 o 
  13  19   1       20.65       43.24     31.16 o 
  14  19   1     1466.80     1467.34    230.57 o 
 -14  20   1    12504.86    13878.10    388.80 o 
 -13  20   1     4627.16     4327.51    280.33 o 
 -12  20   1    17927.67    18487.98    468.74 o 
 -11  20   1     5750.93     5804.45    337.29 o 
 -10  20   1    15602.52    15722.80    968.12 o 
  -9  20   1    10736.54    10907.31    264.25 o 
  -8  20   1     7534.95     7567.92    299.27 o 
  -7  20   1     5902.31     6132.08    248.32 o 
  -6  20   1     5129.44     4975.46    187.81 o 
  -5  20   1     4994.52     5113.58    193.46 o 
  -4  20   1     2442.54     2156.70    103.55 o 
  -3  20   1     3093.24     2909.72    140.10 o 
  -2  20   1       14.53       29.97     20.95 o 
  -1  20   1     1190.62     1165.98     99.81 o 
   0  20   1     2865.15     2894.41    125.10 o 
   1  20   1      127.54       68.77     23.40 o 
   2  20   1     4245.89     3925.47    132.66 o 
   3  20   1       17.36       32.82     30.83 o 
   4  20   1     8598.90     8376.37    288.54 o 
   5  20   1     5632.49     5506.75    228.81 o 
   6  20   1    16435.54    16315.23    537.27 o 
   7  20   1     4528.45     4364.76    187.54 o 
   8  20   1    20604.47    22530.50    691.53 o 
   9  20   1     3393.91     3376.73    217.25 o 
  10  20   1    10119.89    10661.82    234.16 o 
  11  20   1     5240.72     5711.80    222.16 o 
  12  20   1    10754.00    10727.56    247.18 o 
  13  20   1     5574.89     6203.13    292.57 o 
  14  20   1     4216.24     4091.09    316.88 o 
 -14  21   1     1438.45     1260.26    203.34 o 
 -13  21   1     2918.73     3086.27    303.55 o 
 -12  21   1     2783.54     3025.00    249.97 o 
 -11  21   1     1958.88     2012.67    406.22 o 
 -10  21   1     5645.19     5370.58    535.24 o 
  -9  21   1     1367.40     1243.08    217.94 o 
  -8  21   1     9521.92    10297.76    457.57 o 
  -7  21   1       71.88       53.64     38.50 o 
  -6  21   1    10669.98    11039.07    328.05 o 
  -5  21   1      572.73      549.38     81.86 o 
  -4  21   1    10185.29    10265.37    320.75 o 
  -3  21   1      758.33      654.05     85.04 o 
  -2  21   1     5754.40     5282.75    153.55 o 
  -1  21   1     2873.78     2813.32    137.96 o 
   0  21   1    12394.36    12513.59    257.45 o 
   1  21   1     5202.05     5360.74    160.17 o 
   2  21   1     1898.24     1693.05    205.11 o 
   3  21   1     9481.31     9431.74    280.67 o 
   4  21   1     1549.76     1292.56    165.98 o 
   5  21   1     6011.66     5884.91    236.57 o 
   6  21   1      204.90      159.06     41.64 o 
   7  21   1     7003.84     6910.82    301.36 o 
   8  21   1       52.07       50.64     37.12 o 
   9  21   1     3483.86     3454.90    141.84 o 
  10  21   1     1086.53     1066.90    169.14 o 
  11  21   1     2279.73     2494.26    232.65 o 
  12  21   1     1793.44     1840.56    180.89 o 
  13  21   1     1334.87     1554.39    274.32 o 
 -13  22   1      435.76      473.53     70.14 o 
 -12  22   1       26.21        2.59    108.05 o 
 -11  22   1     1484.01     1375.72    276.86 o 
 -10  22   1      319.24       94.85    191.58 o 
  -9  22   1      525.82      669.21    105.51 o 
  -8  22   1        6.19       34.39     40.58 o 
  -7  22   1     6023.26     6476.16    150.98 o 
  -6  22   1     2489.30     2515.65    143.56 o 
  -5  22   1     5000.85     4832.01    185.58 o 
  -4  22   1     3624.40     3644.12    146.15 o 
  -3  22   1     4222.22     4165.11    133.01 o 
  -2  22   1     3567.62     3428.24    126.40 o 
  -1  22   1     4017.70     4295.47    131.82 o 
   0  22   1     2369.21     2569.67    123.23 o 
   1  22   1     2157.16     2089.25    191.92 o 
   2  22   1     5923.22     6239.98    241.65 o 
   3  22   1     1565.53     1449.46    143.58 o 
   4  22   1     8094.67     8186.45    319.12 o 
   5  22   1     3345.05     3382.57    205.35 o 
   6  22   1     3957.85     4131.44    182.21 o 
   7  22   1      110.58      120.69     39.60 o 
   8  22   1     2403.95     2470.38    151.59 o 
   9  22   1      222.76      146.64     42.80 o 
  10  22   1      882.71     1091.79    152.52 o 
  11  22   1       42.00       12.17     28.52 o 
  12  22   1      633.94      663.37    110.93 o 
 -12  23   1       34.59       78.32     43.00 o 
 -11  23   1       65.98       75.93     34.76 o 
 -10  23   1        9.22      152.22     45.89 o 
  -9  23   1      666.59      577.77    116.22 o 
  -8  23   1       63.75       67.97     34.75 o 
  -7  23   1      133.41       51.98     40.09 o 
  -6  23   1       85.97       42.27     42.80 o 
  -5  23   1       92.69       82.43     34.15 o 
  -4  23   1       91.33       50.79     28.28 o 
  -3  23   1       82.28      114.08     40.66 o 
  -2  23   1        6.47       32.27     25.56 o 
  -1  23   1        1.90       13.81     21.79 o 
   0  23   1      782.60      587.61    108.14 o 
   1  23   1       67.64       58.66     28.13 o 
   2  23   1       10.97       27.18     33.99 o 
   3  23   1        0.04       19.40     35.55 o 
   4  23   1       52.74       33.03     58.67 o 
   5  23   1      347.60      278.68     67.43 o 
   6  23   1       30.95       38.63     28.70 o 
   7  23   1        0.75       87.37     36.27 o 
   8  23   1        1.33       37.48     37.07 o 
   9  23   1      311.46      306.26     49.04 o 
  10  23   1        7.38        9.80     32.63 o 
  11  23   1        5.35       33.26     28.39 o 
 -11  24   1     1115.84     1159.96    236.19 o 
 -10  24   1        2.85      -34.91     54.23 o 
  -9  24   1      854.37      772.34    105.22 o 
  -8  24   1       28.80       26.58     47.63 o 
  -7  24   1     4980.33     5606.12    217.56 o 
  -6  24   1     1026.32     1003.58    167.26 o 
  -5  24   1     3582.60     3600.28    154.37 o 
  -4  24   1     1083.89     1025.93    165.15 o 
  -3  24   1     3093.95     3125.20    160.00 o 
  -2  24   1     1645.71     2430.97    494.02 o 
  -1  24   1     5230.63     5429.07    132.91 o 
   0  24   1     2071.57     2248.69    201.95 o 
   1  24   1     2383.86     2297.10    170.34 o 
   2  24   1     3018.99     3266.98    170.11 o 
   3  24   1     1516.93     1430.14    280.68 o 
   4  24   1     3208.72     3356.52    240.81 o 
   5  24   1     1728.80     1818.80    297.93 o 
   6  24   1     1579.66     1771.36    244.78 o 
   7  24   1        7.07      -17.53     38.68 o 
   8  24   1     3476.23     3614.89    155.65 o 
   9  24   1      329.60      301.18    109.29 o 
  10  24   1     1054.54     1011.49    187.35 o 
  11  24   1       16.59       76.57     49.86 o 
 -10  25   1     3769.74     4165.63    290.65 o 
  -9  25   1      125.68       42.49     67.18 o 
  -8  25   1     4435.69     4293.04    256.41 o 
  -7  25   1        7.66       28.59     32.82 o 
  -6  25   1     7125.85     7844.88    308.72 o 
  -5  25   1      675.14      665.73     88.77 o 
  -4  25   1     7439.60     7721.08    222.24 o 
  -3  25   1     1255.48     1168.81    169.80 o 
  -2  25   1     4807.16     5015.85    397.01 o 
  -1  25   1     2853.35     2985.76    252.03 o 
   0  25   1     6680.65     6506.80    225.34 o 
   1  25   1     4548.39     4627.94    145.58 o 
   2  25   1     1395.71     1324.03    220.28 o 
   3  25   1     5860.57     6116.05    163.10 o 
   4  25   1      711.73      640.16    114.49 o 
   5  25   1     7002.81     7690.96    279.85 o 
   6  25   1        3.86       45.56     34.57 o 
   7  25   1     5974.56     6779.15    195.17 o 
   8  25   1       40.71       25.10     60.61 o 
   9  25   1     2986.09     3323.02    235.59 o 
  -9  26   1     5579.12     5665.78    578.75 o 
  -8  26   1     1916.78     1887.91    313.49 o 
  -7  26   1     2980.40     3423.72    402.46 o 
  -6  26   1      358.62      271.68     98.64 o 
  -5  26   1     4531.77     4809.91    233.00 o 
  -4  26   1        4.08      -32.89     36.22 o 
  -3  26   1     4363.35     4209.32    417.66 o 
  -2  26   1      544.90      469.17     80.15 o 
  -1  26   1     2055.52     2322.85    286.47 o 
   0  26   1     1246.00     1108.15    215.84 o 
   1  26   1     1049.61     1073.15    161.50 o 
   2  26   1     5192.94     5284.81    260.98 o 
   3  26   1       20.54       27.42     40.87 o 
   4  26   1     6699.87     6904.62    283.78 o 
   5  26   1      275.66      204.64     55.14 o 
   6  26   1     9376.42     9361.31    326.51 o 
   7  26   1      573.29      364.24     84.46 o 
   8  26   1     4858.93     5372.41    197.01 o 
  -7  27   1       23.10       32.13     45.40 o 
  -6  27   1     4222.32     4242.61    178.98 o 
  -5  27   1      162.22      109.11     46.02 o 
  -4  27   1     4296.54     4251.50    213.61 o 
  -3  27   1     1117.98      863.65    205.36 o 
  -2  27   1     5995.36     6039.69    247.22 o 
  -1  27   1      563.95      461.43     75.56 o 
   0  27   1     3673.64     3449.89    152.73 o 
   1  27   1     1355.75     1260.25    232.53 o 
   2  27   1     2289.63     2023.74    206.47 o 
   3  27   1     3332.38     3376.47    162.24 o 
   4  27   1      227.69      142.76     55.87 o 
   5  27   1     4742.36     4942.48    181.43 o 
   6  27   1      286.58      479.55    242.08 o 
   7  27   1     1037.10     1094.23    183.14 o 
  -5  28   1     1289.08      994.21    339.48 o 
  -4  28   1     1171.29      973.81    283.01 o 
  -3  28   1      780.94      663.15    183.86 o 
  -2  28   1      358.38      328.97     75.96 o 
  -1  28   1     1069.98      923.71    186.07 o 
   0  28   1      735.50      685.23    206.18 o 
   1  28   1      953.87      809.25    192.94 o 
   2  28   1      629.91      464.07    103.54 o 
   3  28   1      693.32      495.78    100.17 o 
   4  28   1     1373.67     1428.80    211.78 o 
   5  28   1      189.34      119.41     51.22 o 
  -2  29   1        6.14       16.36     44.17 o 
  -1  29   1       33.00       37.43     38.36 o 
   0  29   1       98.36       80.26     45.20 o 
   1  29   1      101.44       73.82     34.09 o 
   2  29   1       54.81      117.64     56.32 o 
 -19   0   2     2715.33     3221.46    217.00 o 
 -18   0   2      994.40      933.39    330.05 o 
 -17   0   2      622.33      614.24    116.22 o 
 -16   0   2     1460.42     1203.05    354.56 o 
 -15   0   2     1209.91     1526.74    328.23 o 
 -14   0   2      392.27      252.93    105.55 o 
 -13   0   2    12880.92    13673.97    982.42 o 
 -12   0   2     1102.93     1032.90     86.85 o 
 -11   0   2    21541.62    22535.19    924.31 o 
 -10   0   2     6678.84     5954.72    212.80 o 
  -9   0   2    43816.77    41818.19    758.17 o 
  -8   0   2    21684.49    21826.90    456.04 o 
  -7   0   2   263023.09   277362.34   6662.98 o 
  -6   0   2    14757.51    14553.01    601.76 o 
  -5   0   2   168473.80   168157.06   2363.81 o 
  -4   0   2    15369.16    14762.95    352.82 o 
  -3   0   2   136342.56   140111.09   1940.30 o 
  -2   0   2    15046.42    15460.46    336.51 o 
  -1   0   2   128366.15   132250.67   5613.08 o 
   0   0   2   204707.92      420.84    126.21 o 
   1   0   2   116474.62   118268.99   1356.79 o 
   2   0   2     1401.55     1562.68     56.37 o 
   3   0   2   107763.66   107008.13   4548.22 o 
   4   0   2    15121.74    17450.86    495.92 o 
   5   0   2    23329.78    24360.23    667.40 o 
   6   0   2      236.50      192.88     62.94 o 
   7   0   2     1438.90     1130.05     93.52 o 
   8   0   2    13731.95    16230.50    433.91 o 
   9   0   2     3100.49     3069.92     66.64 o 
  10   0   2      249.90      284.98     39.16 o 
  11   0   2     2221.13     2309.14    126.10 o 
  12   0   2      305.65      211.00     37.37 o 
  13   0   2     9742.04     9756.62    479.18 o 
  14   0   2     1433.81     1325.30    280.85 o 
  15   0   2     4384.88     4867.38    180.00 o 
  16   0   2     8439.84     8328.36    268.75 o 
  17   0   2    27321.65    27131.42   1152.66 o 
  18   0   2     5004.60     5565.58    495.98 o 
 -19   1   2    12545.30    12894.80    460.58 o 
 -18   1   2     9311.13    10200.43    514.59 o 
 -17   1   2    29093.93    30467.09    587.40 o 
 -16   1   2    14638.11    14842.04    486.98 o 
 -15   1   2    19170.82    19009.14    958.36 o 
 -14   1   2     8908.94     9393.24    237.64 o 
 -13   1   2    18354.36    18923.43    343.08 o 
 -12   1   2    19539.33    20230.72    404.94 o 
 -11   1   2    19933.12    19453.73    284.52 o 
 -10   1   2     5706.16     5859.46    138.66 o 
  -9   1   2    16801.74    16970.05    284.14 o 
  -8   1   2     2109.41     2286.74     61.05 o 
  -7   1   2     1793.93     1499.76     66.98 o 
  -6   1   2     2766.15     3001.73     55.05 o 
  -5   1   2       46.74       69.17     12.80 o 
  -3   1   2      793.78      668.05     44.97 o 
  -2   1   2     7143.19     6546.18    165.18 o 
   0   1   2      177.50      101.86     36.07 o 
   2   1   2    20992.84    21188.44    297.27 o 
   3   1   2    37890.29    41207.55    763.79 o 
   4   1   2    22471.67    21939.26    412.38 o 
   5   1   2    66426.13    72595.09   1046.85 o 
   6   1   2    20315.28    18426.00    356.73 o 
   7   1   2    52645.02    55858.00    751.41 o 
   8   1   2    39033.84    39210.26    879.88 o 
   9   1   2    21235.52    21202.00    248.88 o 
  10   1   2    11560.57    11005.54    259.87 o 
  11   1   2    20908.14    21841.28    395.90 o 
  12   1   2    13202.39    13209.79    275.08 o 
  13   1   2     8214.64     8868.77    386.74 o 
  14   1   2      697.86      843.71    108.01 o 
  15   1   2     5253.61     5500.75    192.89 o 
  16   1   2     2141.48     2141.06    151.37 o 
  17   1   2     2037.54     1800.82    255.74 o 
  18   1   2       28.22       59.13     34.73 o 
 -19   2   2      227.83      151.93     63.86 o 
 -18   2   2     3446.43     3378.23    401.09 o 
 -17   2   2       89.77       47.78     38.32 o 
 -16   2   2     4218.97     4259.81    236.56 o 
 -15   2   2       14.08       -0.54     32.55 o 
 -14   2   2     8169.57     8248.16    251.11 o 
 -13   2   2       94.83       73.86     25.58 o 
 -12   2   2     9764.55    10072.95    257.19 o 
 -11   2   2     1110.92     1040.36     50.85 o 
 -10   2   2    19612.83    18914.62    270.46 o 
  -9   2   2      519.53      542.05     56.91 o 
  -8   2   2    26717.35    28052.32    349.27 o 
  -7   2   2    19155.90    22093.05    538.43 o 
  -6   2   2    31954.66    32598.69    646.11 o 
  -5   2   2    11721.27    12499.40    261.53 o 
  -4   2   2    31037.42    32596.73    426.00 o 
  -3   2   2       70.73       61.64     15.86 o 
  -1   2   2     4372.24     5145.97     93.61 o 
   0   2   2   121203.27   133282.27   1414.15 o 
   1   2   2     1420.57     1601.65     92.16 o 
   3   2   2     1768.00     2142.32     55.53 o 
   4   2   2    10214.28    11396.48    201.43 o 
   5   2   2     2540.87     2645.09     71.71 o 
   6   2   2     2364.08     2026.73     77.37 o 
   7   2   2     8432.33     8593.54    209.38 o 
   8   2   2     3403.06     3558.88    162.44 o 
   9   2   2     3378.44     3072.26     93.66 o 
  10   2   2    14788.04    15675.74    260.39 o 
  11   2   2     3515.77     3530.82    106.60 o 
  12   2   2    15663.72    16379.35    332.28 o 
  13   2   2     5456.94     5501.16    189.01 o 
  14   2   2    16246.60    16606.95    432.91 o 
  15   2   2     3356.29     3110.57    143.10 o 
  16   2   2    10859.55    11373.08    450.50 o 
  17   2   2     1749.95     1282.92    191.40 o 
  18   2   2    11063.66    11336.74    436.15 o 
 -19   3   2     2162.61     1444.79    384.04 o 
 -18   3   2      237.57      267.29     82.85 o 
 -17   3   2      819.37      681.22    174.22 o 
 -16   3   2     3111.02     3043.23    138.31 o 
 -15   3   2      248.38      187.04     64.47 o 
 -14   3   2     3389.55     3303.96     81.09 o 
 -13   3   2      233.37      219.73     39.29 o 
 -12   3   2     7597.23     7900.90    206.19 o 
 -11   3   2     1093.86     1164.24     92.80 o 
 -10   3   2     7279.95     7806.44    189.78 o 
  -9   3   2     2466.85     2188.94    120.55 o 
  -8   3   2     9648.09     9775.96    180.55 o 
  -7   3   2     6969.11     7093.29    123.09 o 
  -6   3   2      395.31      352.35     38.91 o 
  -5   3   2     6566.57     6425.26    135.72 o 
  -4   3   2     2809.23     2992.49     53.25 o 
  -3   3   2    10259.04     9805.59    171.85 o 
  -2   3   2        9.11       43.89     15.76 o 
  -1   3   2     1765.89     1753.28     44.95 o 
   0   3   2      331.66      480.74     34.98 o 
   1   3   2    16606.55    17479.28    294.77 o 
   2   3   2     9571.02    10326.42    184.46 o 
   5   3   2     1869.15     1811.00     84.30 o 
   6   3   2    18535.83    20234.15    469.30 o 
   7   3   2     2244.69     2293.82     92.88 o 
   8   3   2     9267.96     9337.95    168.41 o 
   9   3   2     2400.34     2523.82     90.35 o 
  10   3   2     5126.20     5260.03    106.49 o 
  11   3   2     1144.33     1155.54     65.74 o 
  12   3   2     3409.59     3256.07    198.97 o 
  13   3   2      132.89      119.55     38.33 o 
  14   3   2     9564.90     9955.18    304.63 o 
  15   3   2     1231.44     1258.91    162.33 o 
  16   3   2     1453.53     1306.04    175.77 o 
  17   3   2     5237.49     5195.05    183.23 o 
  18   3   2     1969.94     1930.26    284.97 o 
 -19   4   2     6184.80     6260.71    404.95 o 
 -18   4   2    17543.61    18379.70    383.01 o 
 -17   4   2    12845.25    12447.99    237.28 o 
 -16   4   2    31268.05    30579.07    609.05 o 
 -15   4   2    13178.07    13476.86    499.48 o 
 -14   4   2    21142.58    21696.88    477.07 o 
 -13   4   2    11917.82    12213.25    308.72 o 
 -12   4   2    18468.79    18672.06    381.51 o 
 -11   4   2    19199.41    19403.97    395.52 o 
 -10   4   2    19062.46    19350.22    595.08 o 
  -9   4   2    15002.95    14630.44    349.00 o 
  -8   4   2     7569.18     7006.62    289.95 o 
  -7   4   2    26206.89    29424.05    418.42 o 
  -6   4   2       46.15       63.08     23.28 o 
  -5   4   2     8100.61     8779.64    116.64 o 
  -4   4   2      726.03      898.16     22.53 o 
  -3   4   2     3677.07     4656.53     78.41 o 
  -2   4   2     7304.83     7926.79    139.22 o 
  -1   4   2      240.78      209.68     30.98 o 
   0   4   2    72124.32    81415.51   1054.13 o 
   1   4   2      510.66      454.36     37.05 o 
   2   4   2    41935.93    45108.54    482.35 o 
   3   4   2       49.09       70.85     25.36 o 
   4   4   2    27214.93    27909.76    453.07 o 
   5   4   2     2177.72     1940.67     54.57 o 
   8   4   2    52941.98    55723.52   1010.07 o 
   9   4   2     4839.81     4993.48    175.02 o 
  10   4   2    34331.14    34320.16    811.48 o 
  11   4   2     5063.58     5524.81    172.66 o 
  12   4   2    10231.34    10284.29    287.77 o 
  13   4   2     1987.75     1908.26    128.71 o 
  14   4   2     8384.37     8487.67    320.91 o 
  15   4   2     1011.71     1026.11    137.88 o 
  16   4   2     6271.50     6104.51    305.24 o 
  17   4   2     2796.22     2376.60    353.89 o 
  18   4   2     2951.50      439.81   1161.29 o 
 -19   5   2      144.12      132.32     71.10 o 
 -18   5   2      979.20     1118.13    212.24 o 
 -17   5   2       61.50       96.91     34.71 o 
 -16   5   2       62.13      120.53     38.52 o 
 -15   5   2     5046.85     4773.07    289.41 o 
 -14   5   2     3094.58     3051.65    131.14 o 
 -13   5   2    12154.19    11860.95    413.77 o 
 -12   5   2     4213.17     4138.12    160.81 o 
 -11   5   2    15259.44    14527.43    487.06 o 
 -10   5   2    16808.98    16505.68    365.84 o 
  -9   5   2    33207.04    31995.46    516.88 o 
  -8   5   2    31267.01    32700.89    931.07 o 
  -7   5   2    50235.25    50184.72    761.41 o 
  -6   5   2    65322.96    69614.88    903.84 o 
  -5   5   2    24765.92    24590.03    393.77 o 
  -4   5   2    29591.79    28142.26    451.21 o 
  -3   5   2    18991.17    19438.22    298.69 o 
  -2   5   2    58571.61    61391.86    564.39 o 
  -1   5   2    21063.28    21724.52    367.60 o 
   0   5   2    64660.82    70311.41    644.73 o 
   1   5   2     9866.49    10673.98    190.62 o 
   2   5   2    39604.88    39999.88    427.32 o 
   3   5   2     6214.47     6296.34    138.05 o 
   4   5   2    17818.96    18897.29    344.26 o 
   5   5   2     1057.43     1277.15     90.26 o 
   6   5   2    19456.62    20403.23    790.71 o 
   7   5   2      572.37      451.69     96.85 o 
   8   5   2       38.72       32.47     24.53 o 
   9   5   2     1338.99      462.36    403.04 o 
  10   5   2     1648.59     1192.22    398.19 o 
  11   5   2      853.19      400.90    196.11 o 
  12   5   2     3234.91      768.20   1394.63 o 
  14   5   2      531.72      374.39    123.36 o 
  16   5   2     8425.52     8490.84    398.31 o 
  17   5   2     8392.00     8626.12    416.30 o 
  18   5   2     5449.43     5590.70    256.21 o 
 -19   6   2     6439.57     6432.46    276.84 o 
 -18   6   2     4003.52     4158.00    154.30 o 
 -17   6   2     6901.53     7284.35    280.29 o 
 -16   6   2     5791.05     5906.97    269.67 o 
 -15   6   2     2424.29     2640.90    188.19 o 
 -14   6   2    11254.07    11220.19    426.97 o 
 -13   6   2     1636.20     1759.80    304.10 o 
 -12   6   2     7073.07     7061.71    227.21 o 
 -11   6   2     3280.55     3366.01    109.82 o 
 -10   6   2     6758.27     6606.71    207.29 o 
  -9   6   2     7861.95     8701.82    280.98 o 
  -8   6   2     7943.09     8021.79    238.52 o 
  -7   6   2    16394.40    16235.23    367.30 o 
  -6   6   2    10140.00     9910.80    225.02 o 
  -5   6   2    68181.80    72177.01    937.03 o 
  -4   6   2     2682.49     2685.16     55.59 o 
  -3   6   2    81028.14    82102.15    746.37 o 
  -2   6   2     2803.58     3169.29     69.52 o 
  -1   6   2    83659.52    85279.79    774.64 o 
   0   6   2    13390.10    15804.44    271.74 o 
   1   6   2    91965.01    96598.09    982.67 o 
   2   6   2     1082.80      852.64     35.91 o 
   3   6   2   106266.58   112357.73   1414.96 o 
   4   6   2     8359.35     9237.28    195.16 o 
   5   6   2   104385.22   114309.67   1454.46 o 
   6   6   2    10629.11    10092.74    243.09 o 
   7   6   2    53908.13    57132.02   1573.56 o 
   8   6   2     9186.05     9680.91    238.16 o 
   9   6   2    16027.91    16352.96    458.77 o 
  10   6   2     2977.59     2753.48    101.01 o 
  11   6   2     5248.19     5153.18    179.29 o 
  12   6   2     3947.86     3871.64    126.73 o 
  13   6   2     5556.85     5451.45    166.18 o 
  14   6   2     6843.56     6668.66    228.71 o 
  15   6   2      641.12      610.67    104.25 o 
  16   6   2     1582.22     1936.43    167.41 o 
  17   6   2       69.75       47.90     37.89 o 
  18   6   2      252.78      268.41     64.26 o 
 -19   7   2     1487.34     1284.00    357.05 o 
 -18   7   2     1697.29     1547.98    272.83 o 
 -17   7   2     5470.28     5877.91    295.54 o 
 -16   7   2      401.22      378.84     76.20 o 
 -15   7   2     6879.39     6943.22    390.49 o 
 -14   7   2        6.49       60.10     32.38 o 
 -13   7   2     6955.06     7258.48    300.13 o 
 -12   7   2        7.96       44.13     51.06 o 
 -11   7   2    16141.51    16696.48    400.40 o 
 -10   7   2     9358.37     9179.74    236.73 o 
  -9   7   2    20814.34    21444.04    357.59 o 
  -8   7   2     9216.63     9274.39    176.06 o 
  -7   7   2    32042.92    32546.10    606.30 o 
  -6   7   2     4445.10     3983.31    109.58 o 
  -5   7   2    47457.28    50618.82    658.46 o 
  -4   7   2    23267.48    24026.58    540.46 o 
  -3   7   2    13502.94    13063.73    215.62 o 
  -2   7   2    10765.27     9743.68    176.72 o 
  -1   7   2      619.96      426.73     63.66 o 
   0   7   2     3758.29     2590.09     60.89 o 
   1   7   2     2477.43     2260.60     66.27 o 
   2   7   2     6421.41     5514.03    114.31 o 
   3   7   2       63.20       58.73     16.89 o 
   4   7   2    20758.41    21784.83    392.89 o 
   5   7   2     3593.68     3833.57    143.16 o 
   6   7   2     4386.19     4247.69    130.58 o 
   7   7   2     3554.58     3557.68    146.71 o 
   8   7   2      151.23      143.41     26.61 o 
   9   7   2     9250.20    10123.63    264.40 o 
  10   7   2     1629.11     1688.29     66.07 o 
  11   7   2    11438.58    12120.45    291.34 o 
  12   7   2       43.15       19.62     27.06 o 
  13   7   2    12740.61    12411.53    343.43 o 
  14   7   2     3599.33     3750.65    194.71 o 
  15   7   2    13809.94    14606.96    460.64 o 
  16   7   2      809.99      864.74    135.62 o 
  17   7   2     8006.44     8687.84    353.89 o 
  18   7   2     1620.66     1456.59    158.87 o 
 -19   8   2     1228.66     1010.36    229.14 o 
 -18   8   2     8933.78     9091.73    326.05 o 
 -17   8   2     2388.88     2278.05    126.30 o 
 -16   8   2    11381.36    11155.23    404.30 o 
 -15   8   2     7082.85     6883.83    311.45 o 
 -14   8   2     8508.66     9395.16    799.46 o 
 -13   8   2     6215.13     6141.18    297.65 o 
 -12   8   2     5572.58     5755.83    205.69 o 
 -11   8   2     9469.85     9628.72    239.77 o 
 -10   8   2     7073.53     6982.79    214.77 o 
  -9   8   2    13124.90    13214.48    354.68 o 
  -8   8   2     5219.05     5081.94    166.18 o 
  -7   8   2     9453.40     9394.10    172.54 o 
  -6   8   2     5754.87     5703.04    303.35 o 
  -5   8   2    16683.13    17006.84    279.31 o 
  -4   8   2      284.02      291.17     38.41 o 
  -3   8   2    14556.74    15439.62    254.70 o 
  -2   8   2     8739.07    10146.12    214.88 o 
  -1   8   2     9650.04    10184.79    175.35 o 
   0   8   2     6750.27     7773.61    153.99 o 
   1   8   2     2608.97     2712.66     82.86 o 
   2   8   2     9427.92    10547.55    200.33 o 
   3   8   2     1755.92     1957.69     59.67 o 
   4   8   2     4264.17     3731.55     95.39 o 
   5   8   2      456.55      564.08     75.01 o 
   6   8   2    15809.82    16777.93    332.39 o 
   7   8   2      141.30      143.19     31.90 o 
   8   8   2    10386.83    10414.49    269.84 o 
   9   8   2      158.36      152.27     39.00 o 
  10   8   2    11238.21    11541.26    228.01 o 
  11   8   2      328.02      433.91     65.57 o 
  12   8   2     6752.86     6257.46    190.22 o 
  13   8   2      114.78       24.63     48.30 o 
  14   8   2     5596.68     5815.30    170.58 o 
  15   8   2     1679.75     1153.10    259.52 o 
  16   8   2     4432.13     4285.97    255.14 o 
  17   8   2      120.22      107.13     39.03 o 
  18   8   2     1411.84     1310.73    123.52 o 
 -18   9   2     1426.26     1191.91    268.88 o 
 -17   9   2     3471.28     3323.97    271.54 o 
 -16   9   2     2139.38     2009.87    266.60 o 
 -15   9   2     6543.11     6851.72    222.75 o 
 -14   9   2     2863.86     3155.22    169.02 o 
 -13   9   2     5274.89     5506.41    469.64 o 
 -12   9   2      533.78      602.27     87.27 o 
 -11   9   2     7769.72     7239.05    203.62 o 
 -10   9   2     3611.15     3619.10    164.75 o 
  -9   9   2     2963.83     2622.88    181.90 o 
  -8   9   2     4190.24     4193.69    144.31 o 
  -7   9   2      289.08      233.80     25.59 o 
  -6   9   2     6284.36     7086.10    152.53 o 
  -5   9   2     2658.86     2970.22    263.63 o 
  -4   9   2        0.31        5.54      8.94 o 
  -3   9   2      138.49      227.55     56.94 o 
  -2   9   2      340.62      429.08     59.48 o 
  -1   9   2        7.15       10.43     17.45 o 
   0   9   2       44.67       69.66     17.64 o 
   1   9   2     1397.79     1574.84     57.58 o 
   2   9   2     1159.97     1282.80     65.52 o 
   3   9   2    18732.89    22045.69    395.42 o 
   4   9   2     1049.31     1061.18     61.68 o 
   5   9   2      455.41      163.36     79.38 o 
   6   9   2      457.72      549.35    130.53 o 
   7   9   2     2694.53     2847.09     89.95 o 
   8   9   2     1255.10     1207.82     62.70 o 
   9   9   2     6018.38     6344.95    176.93 o 
  10   9   2     2783.97     2992.28    115.94 o 
  11   9   2     4029.11     4058.01    135.13 o 
  12   9   2       53.48       50.88     37.72 o 
  13   9   2     2478.82     2603.36    136.18 o 
  14   9   2     1134.53     1225.67    209.22 o 
  15   9   2      363.85      352.14     77.86 o 
  16   9   2      394.92      310.04     77.86 o 
  17   9   2       10.61       37.20     42.17 o 
 -18  10   2     4976.77     5053.66    401.77 o 
 -17  10   2     2020.51     1818.65    290.99 o 
 -16  10   2     8230.85     8577.10    422.59 o 
 -15  10   2      954.32     1022.11    175.41 o 
 -14  10   2    13464.90    14293.47    553.53 o 
 -13  10   2     1453.76     1465.44    119.61 o 
 -12  10   2    22247.24    22558.75    493.12 o 
 -11  10   2      101.45      126.85     44.20 o 
 -10  10   2    19663.59    20425.49    429.38 o 
  -9  10   2      190.31      156.22     31.26 o 
  -8  10   2    11915.44    10687.35    379.84 o 
  -7  10   2      902.30      807.25    116.49 o 
  -6  10   2    13703.57    14435.25    394.73 o 
  -5  10   2       25.10       72.00     15.81 o 
  -4  10   2     3238.92     3101.69     90.56 o 
  -3  10   2     5455.97     5273.47    152.54 o 
  -2  10   2      922.96      888.58     48.49 o 
  -1  10   2     5670.47     5743.98    161.00 o 
   0  10   2      304.07      401.08     68.55 o 
   1  10   2     5438.83     5469.16    116.78 o 
   2  10   2      449.60      402.36     47.97 o 
   3  10   2     4203.10     4241.53    135.30 o 
   4  10   2     8762.76     7978.45    286.05 o 
   5  10   2      317.92      354.77     84.99 o 
   6  10   2     8290.90     8181.12    296.57 o 
   7  10   2       68.67       46.96     15.97 o 
   8  10   2     9372.33     8932.13    288.19 o 
   9  10   2      110.20       20.60     28.64 o 
  10  10   2    12305.24    12862.12    356.91 o 
  11  10   2      106.87      101.44     56.56 o 
  12  10   2    22545.27    23536.43    702.00 o 
  13  10   2       97.75       68.64     33.09 o 
  14  10   2    12702.05    13355.47    338.48 o 
  15  10   2      133.13       94.43     44.48 o 
  16  10   2     6494.37     6890.61    180.32 o 
  17  10   2      821.57      674.98    118.05 o 
 -18  11   2     3038.75     3341.90    463.97 o 
 -17  11   2     2187.00     2217.01    205.75 o 
 -16  11   2     1723.70     1467.05    308.45 o 
 -15  11   2     3343.79     3573.86    342.98 o 
 -14  11   2     1474.92     1445.26    272.12 o 
 -13  11   2    10030.35     9913.73    369.79 o 
 -12  11   2      253.32      312.27     57.55 o 
 -11  11   2     9177.61     9199.58    293.92 o 
 -10  11   2     5553.72     6048.33    167.83 o 
  -9  11   2     8030.75     8094.78    272.98 o 
  -8  11   2    11814.90    12050.57    267.17 o 
  -7  11   2     9732.63     9278.11    238.92 o 
  -6  11   2    13961.46    14224.58    281.49 o 
  -5  11   2     7393.21     7307.73    194.45 o 
  -4  11   2    31028.28    33462.34    548.46 o 
  -3  11   2     3221.25     3154.41    111.73 o 
  -2  11   2    38028.10    39306.75    774.91 o 
  -1  11   2      554.24      757.98     88.95 o 
   0  11   2    34739.18    34785.73    563.33 o 
   1  11   2      188.62      163.27     40.81 o 
   2  11   2    41254.09    43158.38    788.42 o 
   3  11   2      210.29      369.14     51.01 o 
   4  11   2    37332.80    38695.82    723.85 o 
   5  11   2    12803.92    13189.20    316.26 o 
   6  11   2     8456.94     7297.12    243.14 o 
   7  11   2     6043.77     5471.52    191.29 o 
   8  11   2     8179.91     7613.11    251.85 o 
   9  11   2     4358.41     3965.65    196.38 o 
  10  11   2     3283.24     2911.72    230.22 o 
  11  11   2    10237.13    10485.21    272.36 o 
  12  11   2     2090.02     2223.70    124.69 o 
  13  11   2     5278.10     5533.06    348.71 o 
  14  11   2      137.06      148.88     60.08 o 
  15  11   2     2970.59     3043.65    135.49 o 
  16  11   2      515.35      489.89    173.87 o 
  17  11   2     2095.03     2097.91    245.13 o 
 -18  12   2      546.79      529.88    127.24 o 
 -17  12   2     1640.81     1832.07    197.89 o 
 -16  12   2     2016.13     1980.41    183.25 o 
 -15  12   2     2867.78     3178.35    188.00 o 
 -14  12   2     2605.88     3047.48    253.32 o 
 -13  12   2      590.71      560.74    108.18 o 
 -12  12   2     4038.27     4099.17    189.79 o 
 -11  12   2     2825.14     2733.34    117.98 o 
 -10  12   2     5025.00     5038.74    205.25 o 
  -9  12   2    10305.69     9919.49    243.29 o 
  -8  12   2     9121.04     8864.81    228.18 o 
  -7  12   2    15233.52    14332.39    354.55 o 
  -6  12   2     8871.00     8130.81    203.30 o 
  -5  12   2    33443.61    35924.36    580.21 o 
  -4  12   2    12399.11    12197.78    264.37 o 
  -3  12   2    39420.87    39751.42    635.50 o 
  -2  12   2     3845.55     3299.01    135.54 o 
  -1  12   2    44778.33    45983.79    838.47 o 
   0  12   2     2506.65     2241.83    110.71 o 
   1  12   2    36090.79    37943.09   1203.51 o 
   2  12   2        0.77       22.66     29.79 o 
   3  12   2    32865.55    36209.35   1239.56 o 
   4  12   2     1585.44     1621.18    105.64 o 
   5  12   2    21863.04    21711.25    695.96 o 
   6  12   2     1353.57     1596.55    104.53 o 
   7  12   2     8968.76     9058.37    307.84 o 
   8  12   2     2805.60     2852.56    182.42 o 
   9  12   2     3491.46     3739.18    192.44 o 
  10  12   2     6361.89     6504.20    203.74 o 
  11  12   2     3918.73     4205.42    157.23 o 
  12  12   2     1393.91     1380.13    130.10 o 
  13  12   2       28.75       34.13     46.44 o 
  14  12   2     2035.90     1916.44    160.31 o 
  15  12   2     1449.92     1319.49    224.73 o 
  16  12   2     2377.13     2280.22    300.12 o 
 -17  13   2     6133.11     5978.53    260.96 o 
 -16  13   2     2000.73     2318.00    205.20 o 
 -15  13   2     8726.84     9225.68    589.95 o 
 -14  13   2      166.11      202.61     61.27 o 
 -13  13   2     7898.48     8219.68    240.78 o 
 -12  13   2     1828.58     1875.13    136.10 o 
 -11  13   2    11199.07    11142.97    270.61 o 
 -10  13   2      364.55      403.28     74.28 o 
  -9  13   2    11428.05    11732.21    226.55 o 
  -8  13   2      121.67       87.60     24.38 o 
  -7  13   2    10529.58     9949.92    254.62 o 
  -6  13   2     2450.91     2425.60    139.38 o 
  -5  13   2     2746.38     2737.07     78.18 o 
  -4  13   2      224.69      346.29     57.87 o 
  -3  13   2     2589.84     3135.64    452.63 o 
  -2  13   2     1913.45     1964.01     99.88 o 
  -1  13   2      872.11     1016.74     81.53 o 
   0  13   2     3885.75     3659.16    160.45 o 
   1  13   2     1830.64     1574.10    101.86 o 
   2  13   2     3660.27     3338.16    152.74 o 
   3  13   2     6949.84     6417.61    215.88 o 
   4  13   2      671.59      509.91     87.09 o 
   5  13   2     3251.45     2775.12     96.63 o 
   6  13   2     4028.71     3758.45    139.99 o 
   7  13   2    12004.13    12021.89    284.11 o 
   8  13   2      616.59      640.71     81.03 o 
   9  13   2    18057.13    18168.52    466.57 o 
  10  13   2      470.02      376.99     71.98 o 
  11  13   2     8092.33     8609.76    278.12 o 
  12  13   2       66.29       38.16     21.48 o 
  13  13   2    10673.85    10995.90    294.58 o 
  14  13   2      200.58      272.98     68.24 o 
  15  13   2     8239.95     8698.53    339.15 o 
  16  13   2      680.71      637.25    128.94 o 
 -17  14   2      546.49      432.03     81.09 o 
 -16  14   2     2312.68     2564.41    160.36 o 
 -15  14   2       63.85      142.40     55.79 o 
 -14  14   2     4090.05     3895.04    278.83 o 
 -13  14   2     3902.45     3562.34    125.60 o 
 -12  14   2     1863.84     1853.47    115.14 o 
 -11  14   2     3014.91     2990.90    122.48 o 
 -10  14   2     3031.16     3268.22    145.85 o 
  -9  14   2     2810.29     2574.96     77.59 o 
  -8  14   2     1928.38     1937.79     57.61 o 
  -7  14   2     1011.92      865.27     66.64 o 
  -6  14   2      147.76      120.77     23.57 o 
  -5  14   2      433.97      442.83     77.17 o 
  -4  14   2       59.07       79.06     25.55 o 
  -3  14   2     3913.90     4091.10    133.50 o 
  -2  14   2      280.10      283.92     53.25 o 
  -1  14   2      994.28     1176.77     85.45 o 
   0  14   2      587.25      638.33     95.62 o 
   1  14   2       29.70       42.51     22.12 o 
   2  14   2      551.31      531.05     91.00 o 
   3  14   2       14.27       28.13     28.04 o 
   4  14   2     6349.66     6568.60    205.32 o 
   5  14   2      107.67       75.40     39.47 o 
   6  14   2     4356.75     4203.18    183.53 o 
   7  14   2     1075.22     1168.22    191.52 o 
   8  14   2     3971.21     4012.54    134.95 o 
   9  14   2      824.41      822.26    135.77 o 
  10  14   2     1594.92     1425.16    144.17 o 
  11  14   2       95.38      132.15     35.31 o 
  12  14   2     2138.24     2359.76    214.42 o 
  13  14   2      317.75      169.59     42.99 o 
  14  14   2     2760.76     2766.47    204.99 o 
  15  14   2      352.06      286.36     77.90 o 
  16  14   2     1444.36     1274.08    163.41 o 
 -16  15   2     3477.34     3622.52    173.16 o 
 -15  15   2     5557.33     5378.64    509.60 o 
 -14  15   2     2517.37     2285.02    284.87 o 
 -13  15   2     7078.67     7279.92    278.70 o 
 -12  15   2      706.25      750.63    119.66 o 
 -11  15   2     5487.01     5540.27    167.43 o 
 -10  15   2     4435.29     4617.01    261.01 o 
  -9  15   2     2380.08     2245.10     93.48 o 
  -8  15   2     5716.72     5530.89    152.53 o 
  -7  15   2     1463.07     1534.66     90.43 o 
  -6  15   2     1572.34     1403.84     92.11 o 
  -5  15   2       11.93        6.51     21.31 o 
  -4  15   2     4815.16     5009.27    148.12 o 
  -3  15   2      906.55      947.04    156.08 o 
  -2  15   2      111.84      103.72     25.62 o 
  -1  15   2     2488.40     2304.19     94.17 o 
   0  15   2       48.83       56.85     21.64 o 
   1  15   2     9087.75     9327.01    265.74 o 
   2  15   2       96.52       90.18     28.31 o 
   3  15   2     7619.92     7630.08    200.60 o 
   4  15   2      691.76     1207.65    243.77 o 
   5  15   2     4304.68     3862.22    162.00 o 
   6  15   2       53.14       73.45     32.96 o 
   7  15   2     9385.53     9218.60    307.35 o 
   8  15   2      249.17      278.19    100.56 o 
   9  15   2     9557.84     9582.49    323.17 o 
  10  15   2     1557.50     1409.31    101.82 o 
  11  15   2     7913.86     7770.75    245.67 o 
  12  15   2      175.20       97.84     51.84 o 
  13  15   2     4474.97     4497.46    159.47 o 
  14  15   2       40.85       96.58     43.69 o 
  15  15   2      763.96      765.23    116.24 o 
 -16  16   2     1623.74     1479.52    293.81 o 
 -15  16   2      202.76      171.32     66.75 o 
 -14  16   2     8591.07     8508.28    842.59 o 
 -13  16   2      143.40       85.60     39.04 o 
 -12  16   2    12051.21    12546.94    448.31 o 
 -11  16   2       78.82       84.56     35.39 o 
 -10  16   2    10425.36    10906.88    325.29 o 
  -9  16   2     1101.74     1005.96    160.73 o 
  -8  16   2    12931.28    13176.90    290.93 o 
  -7  16   2     4309.07     3698.84    143.44 o 
  -6  16   2     5474.17     5286.60    217.97 o 
  -5  16   2     6575.83     6043.99    154.07 o 
  -4  16   2     7287.14     7246.57    255.54 o 
  -3  16   2     5722.79     5306.81    121.55 o 
  -2  16   2     6265.72     6190.49    221.39 o 
  -1  16   2     8519.90     8087.92    250.15 o 
   0  16   2     3948.06     3280.71    293.35 o 
   1  16   2     9748.93     9775.99    300.70 o 
   2  16   2       78.63       63.83     19.30 o 
   3  16   2     2422.11     2242.97    163.67 o 
   4  16   2      811.77      860.97    148.88 o 
   5  16   2      558.21      547.25     76.65 o 
   6  16   2     4496.59     4183.03    177.39 o 
   7  16   2       45.00       -2.23     43.06 o 
   8  16   2     3111.70     3210.49    133.56 o 
   9  16   2      594.74      572.05     79.87 o 
  10  16   2     6744.45     6758.04    260.13 o 
  11  16   2       22.05       55.30     47.74 o 
  12  16   2     9151.73     9827.43    270.54 o 
  13  16   2      432.14      440.36     80.85 o 
  14  16   2     5063.83     5349.93    197.80 o 
  15  16   2     1942.37     1675.90    205.99 o 
 -16  17   2     2608.21     2378.71    233.03 o 
 -15  17   2     5194.01     4956.87    267.17 o 
 -14  17   2      412.24      375.12    117.84 o 
 -13  17   2     6692.71     6271.68    397.46 o 
 -12  17   2       35.53       27.33     39.30 o 
 -11  17   2     7995.40     7686.02    316.43 o 
 -10  17   2      411.57      377.37     61.53 o 
  -9  17   2     6632.51     6208.18    221.83 o 
  -8  17   2     2388.37     2142.13     76.27 o 
  -7  17   2     2100.46     1809.73    116.06 o 
  -6  17   2     9647.09     8992.50    255.52 o 
  -5  17   2     2647.95     2482.50    159.94 o 
  -4  17   2    26145.91    26497.97    570.83 o 
  -3  17   2     2118.30     1831.14    126.43 o 
  -2  17   2    27866.97    27883.52    570.70 o 
  -1  17   2      988.46      917.84    162.45 o 
   0  17   2    30142.37    30860.22    709.66 o 
   1  17   2      292.96      246.45     47.82 o 
   2  17   2    25095.48    27406.42    473.99 o 
   3  17   2     5524.51     5667.09    144.27 o 
   4  17   2    22692.91    23979.20    505.39 o 
   5  17   2     2314.46     2320.10    154.78 o 
   6  17   2    18991.85    19877.77    501.27 o 
   7  17   2     6674.76     6712.73    229.35 o 
   8  17   2    17500.31    17699.87    701.65 o 
   9  17   2     5910.27     6199.40    251.77 o 
  10  17   2     9004.81     9800.11    340.60 o 
  11  17   2     5112.75     5461.16    179.17 o 
  12  17   2     1249.61     1323.04    210.31 o 
  13  17   2     2511.29     2492.69    164.35 o 
  14  17   2      293.26      211.80     58.33 o 
 -15  18   2      317.08      122.47     50.24 o 
 -14  18   2     3478.45     3641.75    224.33 o 
 -13  18   2      876.75      796.47    145.62 o 
 -12  18   2     6238.80     5494.48    331.62 o 
 -11  18   2     3153.16     2965.48    178.27 o 
 -10  18   2    10130.78    10166.02    506.64 o 
  -9  18   2     3359.96     3281.81    253.09 o 
  -8  18   2     6343.46     6462.14    291.20 o 
  -7  18   2    16160.01    16242.73    365.45 o 
  -6  18   2    10181.19    10475.48    245.59 o 
  -5  18   2    16437.54    16971.99    427.91 o 
  -4  18   2     7798.35     7204.26    216.28 o 
  -3  18   2    28828.38    30034.54    632.60 o 
  -2  18   2     6071.24     5937.92    161.60 o 
  -1  18   2    23277.99    25470.41    555.80 o 
   0  18   2    15403.28    15297.32    292.41 o 
   1  18   2    19652.99    20597.12    376.27 o 
   2  18   2        0.18       24.14     24.83 o 
   3  18   2    12459.60    13056.78    362.76 o 
   4  18   2      745.03      697.31     95.04 o 
   5  18   2     7586.27     7940.97    246.45 o 
   6  18   2       99.81      106.18     35.42 o 
   7  18   2     5952.06     6121.55    217.21 o 
   8  18   2     1648.06     1732.66    176.23 o 
   9  18   2     2927.93     2811.51    114.17 o 
  10  18   2     3368.26     3817.29    182.48 o 
  11  18   2        7.40       14.06     34.81 o 
  12  18   2     5179.89     4939.22    296.17 o 
  13  18   2      964.26      794.15    143.25 o 
  14  18   2     4097.28     4379.42    350.27 o 
 -14  19   2     1804.67     1627.91    251.54 o 
 -13  19   2     7358.67     7763.55    459.43 o 
 -12  19   2     5491.92     5021.04    251.96 o 
 -11  19   2     5661.35     5697.02    284.19 o 
 -10  19   2     3077.16     3308.62    269.67 o 
  -9  19   2     4858.85     4922.07    303.71 o 
  -8  19   2     1554.01     1408.86    220.34 o 
  -7  19   2      852.60      839.17    110.39 o 
  -6  19   2      670.39      561.30    105.95 o 
  -5  19   2      314.22      360.45     82.92 o 
  -4  19   2      138.97      143.63     46.44 o 
  -3  19   2       30.07       17.67     29.80 o 
  -2  19   2      232.63      250.88     38.87 o 
  -1  19   2       67.56       32.58     22.21 o 
   0  19   2      211.57      214.21     35.38 o 
   1  19   2     4362.81     4064.09    137.98 o 
   2  19   2     2366.87     2504.12    178.54 o 
   3  19   2     3370.10     3148.08    132.03 o 
   4  19   2     1218.95     1324.40    212.20 o 
   5  19   2    14558.18    14341.91    365.13 o 
   6  19   2     1872.92     1690.31    126.95 o 
   7  19   2     6071.93     5838.16    200.34 o 
   8  19   2     6356.33     6286.29    237.27 o 
   9  19   2     3987.67     4054.19    172.24 o 
  10  19   2      920.46      847.01    144.98 o 
  11  19   2     9330.53     9334.47    333.61 o 
  12  19   2     1070.34      952.65    162.77 o 
  13  19   2     6380.87     6891.85    208.28 o 
 -14  20   2       25.13      -47.67     73.09 o 
 -13  20   2      831.92      524.80    377.71 o 
 -12  20   2        7.84      -75.36     74.91 o 
 -11  20   2      267.28      247.42    109.41 o 
 -10  20   2       14.38       -2.72     81.26 o 
  -9  20   2       12.53      -82.62     75.36 o 
  -8  20   2     1558.68     1457.74    333.68 o 
  -7  20   2     1981.51     1677.61     87.54 o 
  -6  20   2      315.04      330.18     64.45 o 
  -5  20   2      159.44      174.08     44.24 o 
  -4  20   2     1073.00     1056.07    105.76 o 
  -3  20   2      299.23      379.38     79.55 o 
  -2  20   2      205.20      148.31     38.99 o 
  -1  20   2      459.28      618.43     62.04 o 
   0  20   2     8950.64     9553.85    207.35 o 
   1  20   2      341.18      470.91     68.64 o 
   2  20   2      120.62      115.53     39.65 o 
   3  20   2       41.83       22.88     42.87 o 
   4  20   2      951.90      828.59    116.05 o 
   5  20   2      660.42      742.55    102.27 o 
   6  20   2      554.49      462.72    101.54 o 
   7  20   2     1940.57     1969.87    158.09 o 
   8  20   2     1592.76     1343.96    251.03 o 
   9  20   2      660.89      683.87     98.20 o 
  10  20   2      269.50      203.05     64.55 o 
  11  20   2      436.35      420.33     71.70 o 
  12  20   2      258.19      197.89     68.33 o 
  13  20   2      901.73      901.56    244.49 o 
 -13  21   2     3657.22     3509.02    262.88 o 
 -12  21   2      100.86      183.86     59.02 o 
 -11  21   2     4894.42     5622.57    951.09 o 
  -9  21   2     6647.03     7400.36    337.76 o 
  -8  21   2     2106.18     1727.40    405.41 o 
  -7  21   2     3834.84     3195.13    693.68 o 
  -6  21   2       10.95      209.97    196.19 o 
  -5  21   2     4363.12     4535.37    170.80 o 
  -4  21   2     1722.84     1661.00    113.49 o 
  -3  21   2     1626.71     1843.42    132.89 o 
  -2  21   2      211.83      146.77     34.67 o 
  -1  21   2     1123.76     1144.26    150.26 o 
   0  21   2     3468.26     3062.67    126.72 o 
   1  21   2     1501.41     1672.56    247.38 o 
   2  21   2      189.95      117.13     47.51 o 
   3  21   2       83.93       57.77     35.60 o 
   4  21   2       11.94       40.53     46.63 o 
   5  21   2     1497.38     1186.65    219.52 o 
   6  21   2       23.24       38.91     43.11 o 
   7  21   2      358.58      359.15     62.45 o 
   8  21   2        9.78       63.56     30.51 o 
   9  21   2     2719.24     2496.51    156.55 o 
  10  21   2       44.00       51.65     44.06 o 
  11  21   2     3682.50     3874.66    278.52 o 
  12  21   2     1868.40     1577.44    268.63 o 
 -12  22   2     7462.47     7466.67    577.92 o 
 -11  22   2      977.81      792.77    197.26 o 
 -10  22   2     5779.62     5985.98    464.88 o 
  -9  22   2       86.62       10.56     42.38 o 
  -8  22   2     5426.40     5651.10    276.70 o 
  -7  22   2      194.30      114.01     50.37 o 
  -6  22   2     1516.23     1528.91    115.35 o 
  -5  22   2      316.90      206.52     43.53 o 
  -4  22   2      297.03      274.25     48.12 o 
  -3  22   2     3618.81     3323.98    105.08 o 
  -2  22   2      974.56      876.36    111.26 o 
  -1  22   2     9047.30     9343.11    271.74 o 
   0  22   2     6299.81     6326.98    200.39 o 
   1  22   2     6249.86     5940.69    214.29 o 
   2  22   2      410.54      391.68     60.02 o 
   3  22   2     5322.16     5619.40    214.51 o 
   4  22   2     2563.85     2579.67    158.53 o 
   5  22   2     5614.16     5942.97    229.39 o 
   6  22   2     5642.90     6299.17    262.09 o 
   7  22   2     8656.39     8334.63    247.50 o 
   8  22   2     8766.58     8912.41    325.80 o 
   9  22   2     1724.80     1527.78    239.55 o 
  10  22   2     6351.38     7105.00    309.29 o 
  11  22   2     1277.91     1152.10    187.38 o 
 -11  23   2     3903.20     4174.20    353.34 o 
 -10  23   2     4053.87     3983.68    380.12 o 
  -9  23   2     3922.43     4347.84    380.44 o 
  -8  23   2     6032.69     5569.57    231.77 o 
  -7  23   2    10107.86    10366.71    624.23 o 
  -6  23   2     9826.21    10275.01    272.23 o 
  -5  23   2     6026.92     6232.97    167.16 o 
  -4  23   2    10904.67    11377.67    279.57 o 
  -3  23   2     3234.38     3224.27    121.99 o 
  -2  23   2    20826.95    22175.27    416.13 o 
  -1  23   2     2198.70     2041.59    363.18 o 
   0  23   2    20255.26    21833.56    547.05 o 
   1  23   2     1453.01     1281.46    190.72 o 
   2  23   2    10714.31    11919.31    417.75 o 
   3  23   2      327.73      231.33     63.19 o 
   4  23   2     7721.48     8407.71    204.16 o 
   5  23   2      431.89      344.43     75.39 o 
   6  23   2     5760.13     6301.43    274.10 o 
   7  23   2      322.10      447.80     85.80 o 
   8  23   2      393.42      443.22     97.31 o 
   9  23   2     3820.40     4065.88    205.35 o 
  10  23   2      207.90      218.21     44.83 o 
 -10  24   2     2725.65     2478.06    408.48 o 
  -9  24   2      277.08      175.25     95.91 o 
  -8  24   2     1812.31     1794.79    217.05 o 
  -7  24   2      432.48      253.26     69.83 o 
  -6  24   2     1210.91     1187.65    193.44 o 
  -5  24   2      954.51     1037.62    180.21 o 
  -4  24   2      881.17      868.64    121.77 o 
  -3  24   2     3268.86     3629.67    125.15 o 
  -2  24   2        3.44       35.79     35.22 o 
  -1  24   2     7260.89     7946.75    367.94 o 
   0  24   2     5616.29     5305.64    180.47 o 
   1  24   2     8361.84     8830.05    231.54 o 
   2  24   2      131.26       27.72     41.95 o 
   3  24   2     5356.15     5988.83    227.71 o 
   4  24   2      600.42      640.83     89.85 o 
   5  24   2     6297.02     7215.56    365.64 o 
   6  24   2     3815.69     3648.60    156.37 o 
   7  24   2     4698.84     5224.25    170.28 o 
   8  24   2     4889.44     4845.49    305.96 o 
   9  24   2     1971.58     2106.30    216.47 o 
  -9  25   2     2463.70     2344.35    336.59 o 
  -8  25   2      214.43      159.84     72.86 o 
  -7  25   2     2889.47     2586.61    443.38 o 
  -6  25   2       81.21       88.38     47.23 o 
  -5  25   2     2250.44     2300.71    156.53 o 
  -4  25   2      216.10      210.78     43.40 o 
  -3  25   2     1750.26     1766.79    241.89 o 
  -2  25   2      111.17       95.39     40.92 o 
  -1  25   2      135.90      167.01     56.52 o 
   0  25   2     1036.03     1062.16    125.51 o 
   1  25   2      826.07      770.25     75.12 o 
   2  25   2      149.99      114.39     45.58 o 
   3  25   2       26.04       84.89     28.40 o 
   4  25   2      215.25      155.56     41.75 o 
   5  25   2       63.29       72.56     42.12 o 
   6  25   2      235.92      198.39     58.66 o 
   7  25   2      503.16      517.48    104.85 o 
   8  25   2      266.20      207.20     79.20 o 
  -8  26   2      434.81      301.99    109.64 o 
  -7  26   2     1703.88     1676.97    320.10 o 
  -6  26   2      100.71       48.88     58.34 o 
  -5  26   2      424.90      501.70    202.96 o 
  -4  26   2      125.74       80.22     25.78 o 
  -3  26   2       49.89       57.73     33.47 o 
  -2  26   2      459.66      445.24    125.19 o 
  -1  26   2       48.66       38.38     32.90 o 
   0  26   2     1923.31     1868.01    331.68 o 
   1  26   2      164.31      205.00     42.80 o 
   2  26   2       48.71       44.12     42.20 o 
   3  26   2        9.34       45.36     32.33 o 
   4  26   2      178.08      129.02     67.07 o 
   5  26   2       30.35       64.92     31.26 o 
   6  26   2       68.63       12.96     48.52 o 
   7  26   2      244.57      163.69     57.61 o 
  -6  27   2       22.27       90.67     42.06 o 
  -5  27   2       53.15       90.80     77.63 o 
  -4  27   2       46.27       -9.05     39.87 o 
  -3  27   2      166.19      163.25     71.98 o 
  -2  27   2       18.73        5.58     39.80 o 
  -1  27   2      131.10       46.50     43.48 o 
   0  27   2      313.57      300.42    105.53 o 
   1  27   2      857.23      702.25    136.54 o 
   2  27   2      909.91      877.62    194.74 o 
   3  27   2     3064.99     2707.72    157.85 o 
   4  27   2     1038.66      964.98    129.73 o 
   5  27   2     1947.99     1922.42    307.65 o 
  -4  28   2     2455.72     2029.30    640.57 o 
  -3  28   2     6488.56     6490.67    317.71 o 
  -2  28   2     1596.85     1681.61    196.50 o 
  -1  28   2     4776.96     4924.23    205.58 o 
   0  28   2      753.66      697.35    118.41 o 
   1  28   2     4637.92     4899.77    306.04 o 
   2  28   2      162.23       59.90     49.86 o 
   3  28   2     5028.24     4943.79    215.94 o 
 -19   1   3     1658.64     1397.53    302.17 o 
 -18   1   3      140.89      145.47     76.22 o 
 -17   1   3      360.49      384.96     83.30 o 
 -16   1   3       67.39       60.10     44.85 o 
 -15   1   3       70.11      104.22     58.79 o 
 -14   1   3      205.17      214.76     58.57 o 
 -13   1   3     2731.02     2726.83    134.14 o 
 -12   1   3      994.46      896.99     61.63 o 
 -11   1   3      175.03      189.28     21.12 o 
 -10   1   3      731.33      712.34     51.14 o 
  -9   1   3    14083.67    14366.00    208.27 o 
  -8   1   3     4693.43     4984.57    112.35 o 
  -7   1   3    23329.93    23880.99    327.23 o 
  -6   1   3     9364.07     9428.43    152.17 o 
  -5   1   3    46060.25    49926.13    546.53 o 
  -4   1   3     5022.44     5355.87     96.64 o 
  -3   1   3    34224.17    34832.81    381.79 o 
  -2   1   3       21.79       40.63     12.22 o 
   0   1   3     2605.04     2230.00     56.56 o 
   3   1   3    16295.29    15777.61    255.82 o 
   4   1   3     3444.34     2731.26     61.16 o 
   5   1   3     8472.14     7691.15    193.89 o 
   6   1   3     8596.05     9031.56    223.46 o 
   7   1   3    16146.52    16094.47    247.68 o 
   8   1   3     6466.81     5927.32    181.64 o 
   9   1   3     3612.75     3352.03    121.16 o 
  10   1   3      187.12      127.12     40.84 o 
  11   1   3      972.21      864.70    108.16 o 
  12   1   3      235.83      293.32     44.82 o 
  13   1   3      383.10      441.44     51.41 o 
  14   1   3      276.92      271.59     46.11 o 
  15   1   3       15.29       55.81     37.65 o 
  16   1   3       46.48       40.15     33.22 o 
  17   1   3     1294.34     1187.14    188.45 o 
 -19   2   3     4048.79     4007.67    200.66 o 
 -18   2   3       12.44      102.38     65.60 o 
 -17   2   3     5733.12     5501.03    209.10 o 
 -16   2   3     1297.73     1509.77    345.50 o 
 -15   2   3     9224.59     8823.22    360.21 o 
 -14   2   3     2816.96     2789.04    133.62 o 
 -13   2   3    15087.22    14990.43    346.55 o 
 -12   2   3     5913.50     5934.06    171.88 o 
 -11   2   3    14684.81    14341.87    228.06 o 
 -10   2   3     7710.51     7630.06    187.20 o 
  -9   2   3    10754.96    10478.56    239.71 o 
  -8   2   3    16398.49    16287.99    302.75 o 
  -7   2   3     1992.84     2106.19     74.02 o 
  -6   2   3    18961.84    18029.09    306.09 o 
  -5   2   3        1.73       32.35     20.50 o 
  -4   2   3    29918.08    30028.44    367.62 o 
  -3   2   3     3740.56     4826.94     94.33 o 
  -2   2   3    22547.21    22062.27    448.10 o 
  -1   2   3       81.03       49.25     19.98 o 
   0   2   3    22973.58    22485.24    427.85 o 
   1   2   3     3419.18     2803.00     55.93 o 
   2   2   3     2628.41     2423.36    188.86 o 
   4   2   3       93.30      280.12     48.85 o 
   5   2   3    24289.81    25891.88    384.89 o 
   6   2   3      148.92      122.75     22.73 o 
   7   2   3    11156.30    10482.71    252.96 o 
   8   2   3       66.66      119.03     31.31 o 
   9   2   3    15479.67    16051.73    347.40 o 
  10   2   3     2316.78     2199.83    138.44 o 
  11   2   3     6502.29     6321.53    197.70 o 
  12   2   3     6670.91     6648.07    202.08 o 
  13   2   3     2444.61     2551.23    125.35 o 
  14   2   3    10534.18    10633.58    235.18 o 
  15   2   3     3724.21     3658.45    174.50 o 
  16   2   3     8104.65     8106.76    199.09 o 
  17   2   3     1504.87     1225.69    178.99 o 
 -19   3   3        3.03       91.69     42.87 o 
 -18   3   3    23191.64    25094.18    981.28 o 
 -17   3   3       37.38       56.25     34.26 o 
 -16   3   3    38731.73    38463.47    944.51 o 
 -15   3   3      997.70     1094.97    222.85 o 
 -14   3   3    40446.96    40234.06   1148.43 o 
 -13   3   3      393.46      313.94     43.44 o 
 -12   3   3    32951.60    34663.02    795.85 o 
 -11   3   3     2799.31     2618.22    139.94 o 
 -10   3   3    35750.26    37556.02    727.90 o 
  -9   3   3     5042.07     4092.12    444.95 o 
  -8   3   3    14805.05    15193.04    366.47 o 
  -7   3   3     2758.15     2152.55    104.12 o 
  -6   3   3     1259.39     1136.05     41.92 o 
  -5   3   3     6354.77     5721.13    111.67 o 
  -4   3   3     1809.95     1753.56     47.24 o 
  -3   3   3    17075.67    17687.01    322.55 o 
  -2   3   3       45.69       39.09     28.29 o 
  -1   3   3     9600.23     9318.47    162.38 o 
   0   3   3    24389.58    25556.13    318.83 o 
   1   3   3     3011.08     2899.05     66.68 o 
   2   3   3    21346.41    22397.18    380.75 o 
   3   3   3      123.27      146.20     24.93 o 
   4   3   3    54939.11    54915.32   2026.95 o 
   5   3   3      284.84      149.98    109.25 o 
   7   3   3      321.20      215.31     35.17 o 
   8   3   3    35383.71    39238.68   1276.99 o 
   9   3   3      636.50      595.22    101.21 o 
  10   3   3    29024.65    29864.82    531.50 o 
  11   3   3     3964.21     3645.20    218.53 o 
  12   3   3    18048.80    18527.69    488.67 o 
  13   3   3     6415.04     6047.08    179.00 o 
  14   3   3     7232.39     7419.99    187.69 o 
  15   3   3    12194.12    12311.24    355.31 o 
  16   3   3     3948.07     4013.71    212.12 o 
  17   3   3     4191.10     4382.85    229.72 o 
 -19   4   3     2218.59     2278.42    168.05 o 
 -18   4   3      361.72      372.57    152.01 o 
 -17   4   3     1762.67     1916.05    151.28 o 
 -16   4   3     1810.89     1600.00    371.92 o 
 -15   4   3     3455.68     3330.26    154.32 o 
 -14   4   3     4405.21     4735.67    213.63 o 
 -13   4   3     2698.13     2445.79     89.09 o 
 -12   4   3     8420.04     8731.56    263.60 o 
 -11   4   3     5431.98     5427.92    170.95 o 
 -10   4   3    26894.26    28106.03    560.17 o 
  -9   4   3     1342.53     1299.40     73.67 o 
  -8   4   3    49519.29    51619.61    690.73 o 
  -7   4   3      173.14      142.51     36.56 o 
  -6   4   3    48039.43    51341.50    813.58 o 
  -5   4   3      915.63     1005.85     37.23 o 
  -4   4   3    26687.54    28325.41    721.48 o 
  -3   4   3      488.13      577.72     81.56 o 
  -2   4   3    43617.14    46299.46    576.84 o 
  -1   4   3      136.43      225.62     26.67 o 
   0   4   3    40863.41    43547.38    524.83 o 
   1   4   3     3724.41     3384.26     74.29 o 
   2   4   3     6368.44     5971.50    110.34 o 
   3   4   3     9849.62    10153.10    205.76 o 
   4   4   3     2229.45     2076.84     92.13 o 
   6   4   3     1029.53      281.39    476.19 o 
   8   4   3     2098.51       53.12     40.40 o 
  10   4   3      917.99      396.46    294.96 o 
  15   4   3     1373.54      495.05    407.58 o 
  17   4   3      564.04      431.84    151.07 o 
 -19   5   3      531.36      439.46    118.73 o 
 -18   5   3      577.33      305.79    145.92 o 
 -17   5   3     1541.97     1234.24    297.68 o 
 -16   5   3       29.57       65.19     44.54 o 
 -15   5   3     1271.90     1138.57    198.10 o 
 -14   5   3      187.57      204.88     45.88 o 
 -13   5   3     3295.14     3143.17    157.18 o 
 -12   5   3      730.20      734.73    110.17 o 
 -11   5   3     2103.47     2129.36    105.12 o 
 -10   5   3     5059.77     5198.32    157.67 o 
  -9   5   3     2489.50     2472.37    105.37 o 
  -8   5   3    12986.04    13505.10    330.45 o 
  -7   5   3     2214.17     2035.98     89.35 o 
  -6   5   3    10842.26    10418.36    700.63 o 
  -5   5   3     4677.58     4130.70     86.80 o 
  -4   5   3    15238.88    16347.26    308.36 o 
  -3   5   3     9194.18     8907.07    161.58 o 
  -2   5   3    20895.20    22109.33    390.84 o 
  -1   5   3    19935.66    21124.73    337.58 o 
   0   5   3    27475.54    31061.23    467.35 o 
   1   5   3    23782.11    25051.04    351.57 o 
   2   5   3    15473.24    15771.61    266.33 o 
   3   5   3    14995.82    16820.76    315.90 o 
   4   5   3    12280.72    13416.91    274.00 o 
   5   5   3     9688.43     9856.84    354.77 o 
   6   5   3     6118.59     6766.94    143.92 o 
   7   5   3     7121.27     7388.87    194.61 o 
   9   5   3     8125.95     8272.17    199.46 o 
  10   5   3      500.63      371.31    114.75 o 
  12   5   3      298.76      309.06     50.39 o 
  13   5   3     1154.65      669.86    360.72 o 
  14   5   3      324.58      267.23     49.92 o 
  15   5   3        8.28       11.12     56.41 o 
  16   5   3     2120.85     1008.81    635.91 o 
  17   5   3        8.43       15.12     40.89 o 
 -18   6   3     1843.61     1419.89    370.52 o 
 -17   6   3     1211.51     1252.37    260.66 o 
 -16   6   3     1886.50     1852.52    113.04 o 
 -15   6   3       70.12       95.77     50.88 o 
 -14   6   3      751.56      715.23     88.41 o 
 -13   6   3       72.03       50.30     25.72 o 
 -12   6   3     1109.87     1144.36    102.55 o 
 -11   6   3      104.40      109.88     43.23 o 
 -10   6   3     5172.62     5232.98    173.71 o 
  -9   6   3     1012.80     1161.52     78.60 o 
  -8   6   3      590.26      539.83     74.65 o 
  -7   6   3     2820.74     3031.73    134.27 o 
  -6   6   3      131.23      221.12     37.11 o 
  -5   6   3     2993.20     3045.66    119.55 o 
  -4   6   3       27.63       42.90     16.87 o 
  -3   6   3     8664.13     8935.37    158.96 o 
  -2   6   3     1356.92     1427.64     59.76 o 
  -1   6   3     9348.72     9619.12    198.72 o 
   0   6   3      731.85      725.84     62.70 o 
   1   6   3    13365.62    15548.46    270.31 o 
   2   6   3     2201.09     1908.19     68.86 o 
   3   6   3     8090.10     8553.22    217.78 o 
   4   6   3     5548.73     5608.10    158.76 o 
   5   6   3     1937.27     1771.04     76.51 o 
   6   6   3     3752.11     4018.91    113.32 o 
   7   6   3    11286.22    13057.70    308.09 o 
   8   6   3     1871.68     1914.30    103.05 o 
   9   6   3     1170.21     1048.84     96.22 o 
  10   6   3     1966.69     1825.39    149.29 o 
  11   6   3      181.57      188.28     40.50 o 
  12   6   3        7.35       37.25     30.08 o 
  13   6   3      164.98      114.50     33.41 o 
  14   6   3     3010.38     3424.21    181.77 o 
  15   6   3       58.66       64.66     49.93 o 
  16   6   3     1844.65     1475.80    237.08 o 
  17   6   3      328.90      260.17     75.27 o 
 -18   7   3      907.75      860.69    174.56 o 
 -17   7   3      117.55       73.89    103.05 o 
 -16   7   3     1063.90     1018.20    180.33 o 
 -15   7   3     5414.96     5865.90    389.06 o 
 -14   7   3     1114.64     1066.61    145.10 o 
 -13   7   3     5760.49     6005.01    221.11 o 
 -12   7   3      113.30       86.14     33.01 o 
 -11   7   3    23950.99    24915.19    606.81 o 
 -10   7   3      503.07      545.31     71.66 o 
  -9   7   3    33175.44    34820.63    792.37 o 
  -8   7   3      126.65      176.21     28.52 o 
  -7   7   3    50116.41    52038.97    694.01 o 
  -6   7   3      262.36      372.63     56.54 o 
  -5   7   3    41394.13    42692.61   1505.81 o 
  -4   7   3     1218.43     1266.54     96.60 o 
  -3   7   3    68982.27    74429.68   1024.18 o 
  -2   7   3     1585.55     1671.27     57.30 o 
  -1   7   3    38514.00    39274.27    485.28 o 
   0   7   3     2950.92     2956.17     84.52 o 
   1   7   3    39327.30    41416.64    508.59 o 
   2   7   3       65.62       69.27     24.66 o 
   3   7   3    24281.92    25300.43    576.05 o 
   4   7   3      987.44     1070.12     79.57 o 
   5   7   3    14768.31    16998.96    261.83 o 
   6   7   3       66.17       25.53     20.22 o 
   7   7   3        4.32       42.47     23.18 o 
   8   7   3      295.23      302.28     39.30 o 
   9   7   3     1538.60     1737.53    112.18 o 
  10   7   3       86.76      103.32     41.86 o 
  11   7   3     4691.25     4900.93    276.13 o 
  12   7   3     1868.35     1797.07    201.31 o 
  13   7   3     1529.67     1630.68    291.89 o 
  14   7   3       38.00       41.94     30.18 o 
  15   7   3     5758.28     6427.31    184.91 o 
  16   7   3       74.42       38.87     43.97 o 
  17   7   3     3815.27     4206.65    340.49 o 
 -18   8   3      119.59       84.85     58.96 o 
 -17   8   3    20261.58    22448.96    614.69 o 
 -16   8   3       97.97      102.56     33.81 o 
 -15   8   3    35035.95    38163.96    921.29 o 
 -14   8   3     1007.26     1153.93    184.83 o 
 -13   8   3    25073.48    26777.73    786.71 o 
 -12   8   3     8589.84     8513.74    268.47 o 
 -11   8   3    10369.97    11075.58    246.81 o 
 -10   8   3      177.99       97.12     23.20 o 
  -9   8   3    10401.48    10353.47    326.18 o 
  -8   8   3      130.05       69.25     45.21 o 
  -7   8   3     5046.40     4273.91    646.12 o 
  -6   8   3      464.42      326.65     46.48 o 
  -5   8   3      636.74      806.25     69.77 o 
  -4   8   3    14062.71    15250.88    277.40 o 
  -3   8   3    18239.09    19404.00    379.34 o 
  -2   8   3     1836.96     1654.87     65.19 o 
  -1   8   3    34763.29    37054.86    529.57 o 
   0   8   3     3780.92     3278.05    100.80 o 
   1   8   3    39855.87    42279.70    694.87 o 
   2   8   3     7342.78     7561.37    390.50 o 
   3   8   3    62230.55    67341.30   1498.07 o 
   4   8   3     4719.76     4271.96    123.10 o 
   5   8   3    32078.85    32457.26    975.50 o 
   6   8   3      541.11      566.03     67.38 o 
   7   8   3    36833.11    38904.65    761.36 o 
   8   8   3      198.12      201.32     46.92 o 
   9   8   3    35332.15    40131.22   1335.79 o 
  10   8   3      108.14       69.73     35.92 o 
  11   8   3    31484.26    32957.55   1152.39 o 
  12   8   3     3205.94     3821.94    231.16 o 
  13   8   3    10093.99    10199.91    333.43 o 
  14   8   3       32.33       64.79     48.63 o 
  15   8   3     1872.36     1701.61    285.67 o 
  16   8   3     2819.40     3582.93    347.47 o 
 -18   9   3     4848.48     5311.47    214.76 o 
 -17   9   3     1835.58     1838.28    275.08 o 
 -16   9   3    11225.04    11783.34    483.90 o 
 -15   9   3     4576.81     4754.88    233.84 o 
 -14   9   3    13225.96    13372.21    389.91 o 
 -13   9   3    21246.00    21859.32    679.74 o 
 -12   9   3    28325.98    29417.11    772.25 o 
 -11   9   3    10414.33    10972.97    305.86 o 
 -10   9   3    10424.73    10111.60    262.72 o 
  -9   9   3    27391.53    28120.14    573.25 o 
  -8   9   3    19988.81    20683.15    483.92 o 
  -7   9   3    25923.46    26660.98    466.06 o 
  -6   9   3    18431.77    19600.00    428.02 o 
  -5   9   3    28125.59    29920.39    435.72 o 
  -4   9   3     1255.68     1141.73     89.38 o 
  -3   9   3    21207.97    21736.85    285.62 o 
  -2   9   3     3264.97     3621.49    100.50 o 
  -1   9   3    12606.84    12979.18    232.21 o 
   0   9   3       32.75       14.39     35.92 o 
   1   9   3     3560.39     3248.81    113.80 o 
   2   9   3      258.69      238.72     35.22 o 
   3   9   3     1453.76     1471.69    143.77 o 
   4   9   3     4088.93     3871.80    116.25 o 
   5   9   3     2994.12     2766.17    167.62 o 
   6   9   3     7727.46     8165.62    220.11 o 
   7   9   3     9738.05    10074.23    264.53 o 
   8   9   3    12685.19    12701.19    206.05 o 
   9   9   3    20545.42    20740.73    491.48 o 
  10   9   3    10123.87    11058.01    293.88 o 
  11   9   3    13951.94    14315.50    451.63 o 
  12   9   3    18231.25    19302.02    509.72 o 
  13   9   3    12470.08    12222.79    505.12 o 
  14   9   3     9699.38    10735.73    397.64 o 
  15   9   3    15635.19    17472.28    312.94 o 
  16   9   3     4376.04     4542.68    230.64 o 
 -18  10   3     1475.41     1182.17    340.94 o 
 -17  10   3     4394.73     4250.84    235.91 o 
 -16  10   3     1066.05      903.80    156.74 o 
 -15  10   3     3366.36     3561.43    144.32 o 
 -14  10   3     1474.64     1512.78    259.73 o 
 -13  10   3    10593.19    10325.96    316.01 o 
 -12  10   3     4355.39     4229.60    175.09 o 
 -11  10   3     2122.71     1988.53    110.43 o 
 -10  10   3      466.70      568.19    104.63 o 
  -9  10   3      839.79      840.93    154.84 o 
  -8  10   3      619.38      466.93    108.45 o 
  -7  10   3     1367.99     1364.24     72.85 o 
  -6  10   3     3067.81     2751.64     64.31 o 
  -5  10   3     3493.01     3864.64    124.21 o 
  -4  10   3    20605.64    20759.82    359.55 o 
  -3  10   3    11931.00    13063.14    241.35 o 
  -2  10   3     7542.58     7388.87    169.36 o 
  -1  10   3    18106.46    18731.84    331.48 o 
   0  10   3    16510.79    17466.68    348.04 o 
   1  10   3    12406.20    13060.88    276.64 o 
   2  10   3    17550.86    18758.13    379.05 o 
   3  10   3    27198.76    28409.82    400.14 o 
   4  10   3    10471.63    10718.74    258.81 o 
   5  10   3     9723.63     9898.31    248.31 o 
   6  10   3     5999.87     5962.04    170.11 o 
   7  10   3    14226.54    14846.91    289.61 o 
   8  10   3     6236.46     7161.75    172.09 o 
   9  10   3     6835.67     6633.71    247.31 o 
  10  10   3     6692.01     6495.67    483.00 o 
  11  10   3     4420.87     4446.02    151.94 o 
  12  10   3      507.74      521.79    112.96 o 
  13  10   3      548.49      506.23    103.89 o 
  14  10   3      722.70      762.39    144.03 o 
  15  10   3       17.72      111.84     61.48 o 
  16  10   3      106.13       71.10     54.18 o 
 -17  11   3      790.97      606.10    142.20 o 
 -16  11   3     2172.25     2154.83    174.42 o 
 -15  11   3     5118.53     5473.88    190.35 o 
 -14  11   3     1293.18     1092.41    192.78 o 
 -13  11   3     8793.50     8477.76    252.50 o 
 -12  11   3      107.93      126.58     34.52 o 
 -11  11   3     4444.41     4486.60    249.83 o 
 -10  11   3      328.30      348.13     54.07 o 
  -9  11   3    15131.69    15208.69    337.41 o 
  -8  11   3      651.80      712.80    117.37 o 
  -7  11   3    10701.04    10281.89    309.09 o 
  -6  11   3      835.70      848.11     46.77 o 
  -5  11   3     7843.22     7233.02    182.91 o 
  -4  11   3      210.85      251.48     36.12 o 
  -3  11   3    31487.68    34659.74    512.87 o 
  -2  11   3     3665.73     4029.89    104.29 o 
  -1  11   3     9681.31     9866.15    188.80 o 
   0  11   3       46.42       85.57     55.83 o 
   1  11   3     4607.19     4563.38    120.74 o 
   2  11   3     4645.98     5023.52    145.55 o 
   3  11   3     1108.29     1113.44     94.92 o 
   4  11   3      300.92      281.04     49.72 o 
   5  11   3     2153.80     2085.00     97.21 o 
   6  11   3     1019.25      979.37    107.82 o 
   7  11   3        4.65        6.85     17.10 o 
   8  11   3     1563.88     1677.65    272.19 o 
   9  11   3       31.59       41.52     30.23 o 
  10  11   3      370.60      435.68     73.74 o 
  11  11   3     1354.21     1339.01    111.02 o 
  12  11   3       40.04       10.02     30.77 o 
  13  11   3      482.64      446.75     82.26 o 
  14  11   3      323.17      232.80     52.25 o 
  15  11   3     4218.56     4155.30    187.01 o 
  16  11   3      400.81      422.86     84.76 o 
 -17  12   3      768.69      760.34    148.21 o 
 -16  12   3      847.69      814.19    158.31 o 
 -15  12   3     4380.20     4308.80    186.41 o 
 -14  12   3     3447.73     3298.90    132.76 o 
 -13  12   3     1191.85     1215.35    193.35 o 
 -12  12   3      720.82      773.82     98.01 o 
 -11  12   3      304.80      457.18     79.05 o 
 -10  12   3    23901.40    24195.49    527.13 o 
  -9  12   3       47.74       25.04     43.53 o 
  -8  12   3    19555.84    20025.11    428.22 o 
  -7  12   3     3334.33     3064.02    119.06 o 
  -6  12   3    17727.22    18313.64    559.86 o 
  -5  12   3      423.80      281.69     39.10 o 
  -4  12   3     9502.61     9396.45    240.68 o 
  -3  12   3      792.31      757.29     73.88 o 
  -2  12   3     7208.02     7394.73    184.32 o 
  -1  12   3      721.63      755.96    108.36 o 
   0  12   3     8387.61     8583.47    214.10 o 
   1  12   3     1066.69      985.36     71.91 o 
   2  12   3     6809.27     7406.71    182.75 o 
   3  12   3     3943.49     4530.84    140.59 o 
   4  12   3     2210.27     2517.92     94.82 o 
   5  12   3      605.75      872.16     62.43 o 
   6  12   3      181.26      151.47     34.73 o 
   7  12   3      778.07      816.01    143.67 o 
   8  12   3     1666.44     1750.20    253.53 o 
   9  12   3      123.46      104.90     44.95 o 
  10  12   3     4013.17     4271.34    183.94 o 
  11  12   3      385.66      207.73     63.45 o 
  12  12   3       14.51       52.10     34.54 o 
  13  12   3        7.16      -40.75     45.64 o 
  14  12   3     5558.56     5868.73    182.94 o 
  15  12   3      231.54      183.30     55.65 o 
 -17  13   3     1182.80     1237.70    197.83 o 
 -16  13   3     5914.84     6240.65    349.91 o 
 -15  13   3     3132.76     3254.32    231.72 o 
 -14  13   3     5704.96     5930.56    187.84 o 
 -13  13   3       39.56       18.73     23.69 o 
 -12  13   3       76.21       66.78     29.31 o 
 -11  13   3      650.09      751.85    122.16 o 
 -10  13   3     1208.13     1130.53    174.59 o 
  -9  13   3     1578.06     1588.60    117.46 o 
  -8  13   3        6.47       45.00     53.62 o 
  -7  13   3     1657.67     1605.36    133.75 o 
  -6  13   3     2388.83     2228.13    123.22 o 
  -5  13   3    10227.20    10365.92    288.51 o 
  -4  13   3     2911.35     2681.61    114.80 o 
  -3  13   3    11879.00    11832.15    291.47 o 
  -2  13   3    20104.08    21439.54    383.50 o 
  -1  13   3    14284.03    14654.32    286.64 o 
   0  13   3    23437.25    24819.02    417.66 o 
   1  13   3    15114.16    15704.47    412.47 o 
   2  13   3    20521.67    22277.29    458.73 o 
   3  13   3    15762.32    16847.02    347.48 o 
   4  13   3    20091.63    21980.78    440.31 o 
   5  13   3    11646.71    12005.85    247.17 o 
   6  13   3    18250.76    19896.42    435.90 o 
   7  13   3     7297.22     7817.45    279.68 o 
   8  13   3     9745.76     9977.90    278.76 o 
   9  13   3     4168.38     4440.97    159.58 o 
  10  13   3     9487.01     9222.32    280.52 o 
  11  13   3     1302.54     1245.60    196.29 o 
  12  13   3      435.80      427.65     68.76 o 
  13  13   3       24.99       74.93     36.26 o 
  14  13   3      336.85      271.22    135.18 o 
  15  13   3       21.30       41.42     46.02 o 
 -16  14   3     1672.23     1568.15    311.62 o 
 -15  14   3     8948.92     9368.24    261.75 o 
 -14  14   3    11055.73    11093.12    388.03 o 
 -13  14   3     7099.04     7214.15    202.13 o 
 -12  14   3     3105.95     3044.11    147.54 o 
 -11  14   3    13365.48    13468.82    380.16 o 
 -10  14   3    18707.41    18013.79    545.48 o 
  -9  14   3    14954.59    15023.44    511.33 o 
  -8  14   3    26815.13    27845.06    679.66 o 
  -7  14   3     8670.39     8511.83    254.02 o 
  -6  14   3    27396.02    29434.24    513.24 o 
  -5  14   3     4073.21     4150.07    151.20 o 
  -4  14   3    10816.99    10229.16    270.39 o 
  -3  14   3     6654.88     7105.21    223.13 o 
  -2  14   3    18456.76    19319.34    469.43 o 
  -1  14   3      412.01      430.65     76.16 o 
   0  14   3     4310.47     4412.31    165.62 o 
   1  14   3       40.59       49.42     43.24 o 
   2  14   3      709.47      523.57     95.73 o 
   3  14   3      711.66      564.17    115.14 o 
   4  14   3       17.83        5.28     34.49 o 
   5  14   3    10848.66    11500.48    277.20 o 
   6  14   3     2747.16     2650.98    181.20 o 
   7  14   3     8022.71     8264.21    304.31 o 
   8  14   3     4418.03     4399.30    167.30 o 
   9  14   3     7919.93     8218.63    293.32 o 
  10  14   3     8581.86     8355.52    285.49 o 
  11  14   3     5712.71     5599.57    185.85 o 
  12  14   3     5258.08     5373.06    239.76 o 
  13  14   3     6660.20     6494.81    232.92 o 
  14  14   3    16150.23    16870.44    493.81 o 
  15  14   3     5405.85     5539.60    235.66 o 
 -16  15   3    14797.07    16218.70    488.71 o 
 -15  15   3      252.07      171.82     86.95 o 
 -14  15   3    11847.17    11857.37    299.25 o 
 -13  15   3      287.46      204.95     46.77 o 
 -12  15   3    11148.56    11119.93    485.78 o 
 -11  15   3      988.18     1015.88    151.45 o 
 -10  15   3     9199.09     9042.87    286.47 o 
  -9  15   3     1412.76     1310.16    185.77 o 
  -8  15   3     1037.28      772.63    117.38 o 
  -7  15   3     3599.78     3868.92    149.93 o 
  -6  15   3       48.14       41.41     18.33 o 
  -5  15   3     4336.76     4366.54    231.35 o 
  -4  15   3      696.11      591.05    113.02 o 
  -3  15   3     1389.41     1232.84     94.19 o 
  -2  15   3     4735.35     4428.58    176.15 o 
  -1  15   3     3226.18     3245.04    126.97 o 
   0  15   3    12611.23    12666.62    249.61 o 
   1  15   3     2954.37     2873.56    153.47 o 
   2  15   3    19200.20    20213.46    447.87 o 
   3  15   3      554.55      528.39     78.31 o 
   4  15   3    23894.35    25915.21    667.30 o 
   5  15   3      198.34       89.73     35.78 o 
   6  15   3    26878.81    28827.70    752.12 o 
   7  15   3      128.92       78.62     37.75 o 
   8  15   3    21432.61    23970.63    719.35 o 
   9  15   3      496.63      350.33    122.16 o 
  10  15   3    11092.55    11120.93    338.56 o 
  11  15   3      187.34      205.18     74.05 o 
  12  15   3     6181.04     6980.22    323.31 o 
  13  15   3     2023.58     1923.27    279.69 o 
  14  15   3     4333.85     4423.55    275.29 o 
 -15  16   3       11.84       30.31     55.32 o 
 -14  16   3     1833.24     1744.25    329.88 o 
 -13  16   3       68.28       61.19     22.94 o 
 -12  16   3     5227.09     4955.28    147.14 o 
 -11  16   3       66.99       21.04     30.19 o 
 -10  16   3    16791.86    16410.43    431.81 o 
  -9  16   3       40.33       50.02     33.15 o 
  -8  16   3    21812.67    22063.88    650.57 o 
  -7  16   3      258.91      249.64     61.73 o 
  -6  16   3    18760.08    18202.12    409.85 o 
  -5  16   3      330.78      452.02     65.11 o 
  -4  16   3    16222.14    16370.56    413.72 o 
  -3  16   3      140.55      197.89     36.47 o 
  -2  16   3    14096.68    13610.91    225.15 o 
  -1  16   3      167.64       95.50     30.56 o 
   0  16   3    19212.65    19403.85    434.17 o 
   1  16   3      825.85      863.69    139.60 o 
   2  16   3     3319.78     3261.60    171.48 o 
   3  16   3     1580.61     1561.40    108.34 o 
   4  16   3     1243.93     1313.87    179.72 o 
   5  16   3      778.09      864.79    132.02 o 
   6  16   3     1630.77     1493.64    230.10 o 
   7  16   3      848.16      900.58    140.69 o 
   8  16   3        4.67       44.89     27.19 o 
   9  16   3     1456.29     1465.57    279.25 o 
  10  16   3      762.81      722.55    128.11 o 
  11  16   3      292.01      319.83     53.68 o 
  12  16   3      977.24     1108.49    161.43 o 
  13  16   3      237.61      194.46     70.05 o 
  14  16   3     2423.02     2288.37    390.75 o 
 -15  17   3      893.96      900.01    160.34 o 
 -14  17   3        4.28       40.51     20.52 o 
 -13  17   3      539.64      488.58    104.28 o 
 -12  17   3      561.32      629.69     94.30 o 
 -11  17   3      143.30       87.68     43.38 o 
 -10  17   3      538.74      543.64     84.37 o 
  -9  17   3        3.86       33.01     31.10 o 
  -8  17   3     1657.45     1874.21    223.62 o 
  -7  17   3      358.65      354.13     58.41 o 
  -6  17   3     3944.10     3579.49    276.64 o 
  -5  17   3        6.04        4.30     14.88 o 
  -4  17   3     3380.06     3190.30    102.30 o 
  -3  17   3       33.15        9.86     20.86 o 
  -2  17   3      581.03      362.38    212.38 o 
  -1  17   3     2323.42     2341.32     98.64 o 
   0  17   3     5543.34     5731.25    237.43 o 
   1  17   3      294.12      192.87     45.67 o 
   2  17   3     2775.95     2780.72    134.25 o 
   3  17   3      134.94      174.41     44.96 o 
   4  17   3     2266.64     2235.58    122.05 o 
   5  17   3      389.14      472.95     73.03 o 
   6  17   3      111.69      112.20     35.90 o 
   7  17   3     4693.39     4982.65    189.41 o 
   8  17   3     2002.53     1883.37    332.81 o 
   9  17   3     1023.23     1211.89    165.47 o 
  10  17   3      134.45      102.37     74.21 o 
  11  17   3     1695.80     1632.06    292.13 o 
  12  17   3        0.90      -28.96     48.72 o 
  13  17   3     1166.46     1241.01    176.20 o 
 -14  18   3       10.57       11.12     57.88 o 
 -13  18   3       74.78      169.21     53.42 o 
 -12  18   3       89.11       41.11     53.88 o 
 -11  18   3        9.01       24.48     50.84 o 
 -10  18   3      316.22      233.61     53.17 o 
  -9  18   3       64.71       47.58     24.16 o 
  -8  18   3      375.55      384.56     75.54 o 
  -7  18   3      587.09      670.07    113.22 o 
  -6  18   3     2906.27     2662.98    169.02 o 
  -5  18   3      961.83      903.27     98.69 o 
  -4  18   3     3751.12     3795.30    362.05 o 
  -3  18   3     3828.64     3898.71    223.75 o 
  -2  18   3     6305.51     5875.29    207.06 o 
  -1  18   3     5690.24     5788.08    195.41 o 
   0  18   3     3017.91     2834.71    146.10 o 
   1  18   3     8314.83     9069.98    409.49 o 
   2  18   3     5308.58     5443.06    183.21 o 
   3  18   3     3870.85     4326.98    161.30 o 
   4  18   3     5793.47     6134.68    255.95 o 
   5  18   3     2044.53     2508.02    176.82 o 
   6  18   3     4729.69     4788.52    186.40 o 
   7  18   3     3850.38     3977.79    149.49 o 
   8  18   3     1524.65     1421.75    244.70 o 
   9  18   3     1675.28     1484.38    130.20 o 
  10  18   3       82.30       56.95     48.96 o 
  11  18   3      405.33      498.11     86.03 o 
  12  18   3       27.38       14.28     33.80 o 
  13  18   3       34.75      145.30     62.98 o 
 -14  19   3     1639.04     1575.87    360.55 o 
 -13  19   3     3174.80     3218.96    216.24 o 
 -12  19   3      272.80      201.72     63.56 o 
 -11  19   3     7408.88     7117.69    437.18 o 
 -10  19   3      417.18      267.55     81.91 o 
  -9  19   3     6313.59     6493.44    392.77 o 
  -8  19   3      552.91      567.05    105.17 o 
  -7  19   3    15856.19    15760.56    513.40 o 
  -6  19   3      141.22      112.73     45.63 o 
  -5  19   3    16694.85    17015.08    779.70 o 
  -4  19   3      658.66      537.61     93.67 o 
  -3  19   3    11983.35    12163.49    244.33 o 
  -2  19   3     1857.91     1875.38    131.46 o 
  -1  19   3    11911.51    11850.99    311.96 o 
   0  19   3     1068.28     1172.99    149.39 o 
   1  19   3     6175.41     6243.63    242.10 o 
   2  19   3     5441.41     5657.83    187.53 o 
   3  19   3     4685.66     4551.27    164.34 o 
   4  19   3     2802.73     2945.46    148.68 o 
   5  19   3     1192.31     1315.05    229.69 o 
   6  19   3     2064.44     2210.11    178.51 o 
   7  19   3      569.13      538.24     91.04 o 
   8  19   3     5210.08     5651.22    158.56 o 
   9  19   3     1662.92     1594.35    230.53 o 
  10  19   3     3104.83     3294.95    187.16 o 
  11  19   3     2990.16     2786.15    296.74 o 
  12  19   3     1790.84     1573.35    233.52 o 
 -13  20   3    10213.03    10604.44    451.90 o 
 -12  20   3     1425.09     1510.28    243.51 o 
 -11  20   3     7182.73     7117.99    628.77 o 
 -10  20   3     2540.15     2605.86    196.57 o 
  -9  20   3     5935.18     6284.02    733.18 o 
  -8  20   3     3401.97     3522.99    189.55 o 
  -7  20   3     3901.43     3790.59    191.26 o 
  -6  20   3     4222.98     4657.07    294.02 o 
  -5  20   3      192.39      143.24     43.56 o 
  -4  20   3     4405.63     4764.45    193.35 o 
  -3  20   3     1361.43     1201.56    176.36 o 
  -2  20   3     1033.30     1083.84    145.94 o 
  -1  20   3     3028.90     2831.39    154.11 o 
   0  20   3     1489.25     1576.93    218.53 o 
   1  20   3     8588.38     9128.84    290.06 o 
   2  20   3     1607.41     1675.41    273.97 o 
   3  20   3     8806.12     8927.08    271.70 o 
   4  20   3      318.98      266.57     77.34 o 
   5  20   3    13174.08    13870.60    352.73 o 
   6  20   3       71.60       56.01     57.97 o 
   7  20   3    13243.08    14053.99    500.02 o 
   8  20   3      727.73      706.54     96.22 o 
   9  20   3    10356.00    11533.98    253.14 o 
  10  20   3     2189.64     2231.89    166.55 o 
  11  20   3     8151.19     8678.61    266.82 o 
 -12  21   3     2707.43     2594.51    458.98 o 
 -11  21   3     3428.28     3159.72    484.40 o 
 -10  21   3     3090.11     3342.67    243.79 o 
  -9  21   3     6291.64     6560.95    774.49 o 
  -8  21   3     2873.32     2774.29    615.60 o 
  -7  21   3     7389.00     7647.79    306.21 o 
  -6  21   3     1016.46      952.58    190.87 o 
  -5  21   3     6476.11     6961.78    255.02 o 
  -4  21   3       86.79       18.65     49.00 o 
  -3  21   3     6274.24     6026.57    221.38 o 
  -2  21   3      619.48      585.86     89.84 o 
  -1  21   3     3510.04     3329.90    178.77 o 
   0  21   3     1177.18     1158.00    199.27 o 
   1  21   3     3104.11     3003.68    164.18 o 
   2  21   3     2008.69     2033.17    298.99 o 
   3  21   3     1755.47     1859.84    134.83 o 
   4  21   3     2929.97     3197.89    260.76 o 
   5  21   3     1204.83     1160.31    167.39 o 
   6  21   3     3925.72     4323.68    231.06 o 
   7  21   3      258.91      203.07     65.28 o 
   8  21   3     3179.93     3371.22    257.65 o 
   9  21   3     1365.93     1196.59    170.15 o 
  10  21   3     3518.83     3632.20    169.57 o 
  11  21   3     2015.43     1874.75    247.50 o 
 -11  22   3       12.63       -1.82     70.82 o 
 -10  22   3     1137.46      977.42    244.70 o 
  -9  22   3        4.06      -85.80     78.54 o 
  -8  22   3     1696.78     1585.31    426.74 o 
  -7  22   3      115.20      175.62     98.06 o 
  -6  22   3     2283.39     2180.39    174.92 o 
  -5  22   3      702.19      665.91    138.89 o 
  -4  22   3     3029.62     2887.81    113.80 o 
  -3  22   3      579.85      565.50     89.24 o 
  -2  22   3     6912.11     6777.23    223.02 o 
  -1  22   3     4062.60     4238.84    186.62 o 
   0  22   3     1819.00     1818.35    144.86 o 
   1  22   3     1289.21     1566.53    172.35 o 
   2  22   3     3096.76     3186.08    232.07 o 
   3  22   3      635.46      784.78    123.95 o 
   4  22   3     3727.18     3939.77    196.76 o 
   5  22   3      985.03     1497.07    204.02 o 
   6  22   3     1515.63     1405.87    209.29 o 
   7  22   3      723.27      729.61    120.77 o 
   8  22   3      542.08      562.25    187.21 o 
   9  22   3      674.46      652.23     96.95 o 
  10  22   3        0.07       43.64     30.74 o 
 -10  23   3       66.68       19.07     75.82 o 
  -9  23   3        0.01       78.54     62.65 o 
  -8  23   3        0.27      -51.30     81.26 o 
  -7  23   3       25.39       48.12     37.68 o 
  -6  23   3        9.82        8.87     27.89 o 
  -5  23   3       50.91       46.12     37.00 o 
  -4  23   3      215.73      160.01     74.39 o 
  -3  23   3        0.01       48.11     21.83 o 
  -2  23   3      222.37      140.92     46.15 o 
  -1  23   3       94.20       19.72     31.67 o 
   0  23   3       19.42       33.85     30.14 o 
   1  23   3        8.68       47.82     34.69 o 
   2  23   3      345.66      323.29     48.46 o 
   3  23   3      118.91      141.92     40.81 o 
   4  23   3      156.20      110.50     57.61 o 
   5  23   3       15.58        6.91     27.71 o 
   6  23   3        3.68       60.50     31.97 o 
   7  23   3       21.99      -24.37     50.54 o 
   8  23   3      186.12      208.64     74.95 o 
   9  23   3       92.03      -29.64     53.22 o 
  -9  24   3      104.27      127.12     71.28 o 
  -8  24   3     2972.54     2981.75    354.11 o 
  -7  24   3       45.99       64.01     55.84 o 
  -6  24   3     2420.02     2301.24    555.22 o 
  -5  24   3      241.73      152.74     50.38 o 
  -4  24   3     3878.17     4054.34    300.64 o 
  -3  24   3        4.48      -15.39     32.31 o 
  -2  24   3     6942.72     7101.24    264.21 o 
  -1  24   3     1320.14     1331.50    223.46 o 
   0  24   3     2209.05     2169.11    143.62 o 
   1  24   3     1226.17     1313.51    164.60 o 
   2  24   3     2105.12     2254.04    271.45 o 
   3  24   3     1015.29     1160.83    179.63 o 
   4  24   3     1420.67     1452.43    238.57 o 
   5  24   3     1380.45     1397.65    166.03 o 
   6  24   3     1075.33      993.33    157.81 o 
   7  24   3      677.85      666.30    123.09 o 
   8  24   3      230.24      153.47     69.02 o 
  -8  25   3      898.57      746.19    129.63 o 
  -7  25   3     5318.47     5997.69    365.81 o 
  -6  25   3       96.61       58.86     38.36 o 
  -5  25   3     5121.96     5401.93    579.74 o 
  -4  25   3       53.73        8.80     33.39 o 
  -3  25   3     5980.06     6347.06    354.74 o 
  -2  25   3     1657.99     1545.01    178.95 o 
  -1  25   3     2712.61     3117.98    254.79 o 
   0  25   3      790.93     1044.21    171.75 o 
   1  25   3     3333.63     3585.97    216.78 o 
   2  25   3     2282.74     2645.56    204.53 o 
   3  25   3     2320.09     2353.69    251.10 o 
   4  25   3     2704.57     2712.40    310.88 o 
   5  25   3      713.49      774.06    115.04 o 
   6  25   3     5452.13     5746.23    211.20 o 
  -6  26   3     4201.42     4557.53    603.34 o 
  -4  26   3     2485.57     2518.24    603.34 o 
  -3  26   3      498.27      490.30    131.20 o 
  -2  26   3     1616.92     1455.63    161.80 o 
  -1  26   3     1216.33      949.24    152.63 o 
   0  26   3      922.63      910.48    178.23 o 
   1  26   3     2486.00     2044.31    249.54 o 
   2  26   3     1659.16     1532.28    157.11 o 
   3  26   3     4271.59     4295.35    191.27 o 
   4  26   3      674.90      732.82    126.18 o 
  -3  27   3     2919.89     3034.87    321.42 o 
  -2  27   3      370.30      325.96    100.33 o 
  -1  27   3     2458.36     1987.45    297.82 o 
   0  27   3      544.41      479.21    119.07 o 
   1  27   3     1297.19     1051.79    210.04 o 
 -18   0   4       32.33       89.43     88.53 o 
 -17   0   4     5484.91     6027.07    387.25 o 
 -16   0   4     1315.99     1128.60    268.76 o 
 -15   0   4     9369.25     9523.64    472.60 o 
 -14   0   4     2335.35     2679.27    279.20 o 
 -13   0   4    19856.33    20780.94    764.46 o 
 -12   0   4     6055.91     6401.14    244.34 o 
 -11   0   4    11458.09    12085.47    405.36 o 
 -10   0   4     3754.87     3817.83    151.09 o 
  -9   0   4    37145.54    37710.34    738.46 o 
  -8   0   4    20115.29    19931.65    834.10 o 
  -7   0   4    69930.72    72940.25   1007.41 o 
  -6   0   4    16245.84    16636.28    953.22 o 
  -5   0   4    31156.08    31130.93    493.05 o 
  -4   0   4     9418.36     8519.10    245.32 o 
  -3   0   4    10888.40    10228.94    255.91 o 
  -2   0   4    28986.54    29564.70    610.04 o 
  -1   0   4     8763.78     9101.52    258.76 o 
   2   0   4    32320.31      178.41    116.22 o 
   3   0   4     1675.92     1405.95     69.74 o 
   4   0   4    11737.88    12853.25    338.31 o 
   5   0   4       15.67       32.58     42.20 o 
   6   0   4     8537.75     8903.14    336.93 o 
   7   0   4     3573.49     3578.00    196.39 o 
   8   0   4     1953.19     1728.41    161.40 o 
   9   0   4     4772.24     5113.37    218.37 o 
  10   0   4     1341.84     1415.63    132.32 o 
  11   0   4     8017.32     7786.46    335.68 o 
  12   0   4       12.94       78.38     72.64 o 
  13   0   4    11872.69    12658.29    335.52 o 
  14   0   4       27.30      100.24     60.15 o 
  15   0   4     5686.83     6195.01    390.20 o 
  16   0   4      660.60      661.91    164.34 o 
 -18   1   4      971.41      895.72    185.11 o 
 -17   1   4    13097.35    13436.52    493.00 o 
 -16   1   4     1146.11     1034.80    233.49 o 
 -15   1   4     5544.94     5949.88    236.54 o 
 -14   1   4     3943.29     3752.52    137.10 o 
 -13   1   4     3775.82     3892.85    151.55 o 
 -12   1   4      307.08      310.23     42.19 o 
 -11   1   4       77.82      111.95     27.24 o 
 -10   1   4     3637.12     3648.59     99.45 o 
  -9   1   4     1389.81     1421.45     75.69 o 
  -8   1   4     1899.43     1980.00     91.96 o 
  -7   1   4     6297.62     5942.45    186.53 o 
  -6   1   4     2162.65     2165.96     71.03 o 
  -5   1   4    12176.03    12804.27    240.35 o 
  -4   1   4      965.02     1029.43     52.93 o 
  -3   1   4    14211.94    13308.64    219.18 o 
  -2   1   4     3995.64     3870.12     96.63 o 
  -1   1   4    37901.15    39326.84    513.68 o 
   0   1   4     1934.25     2143.84     76.24 o 
   2   1   4      975.58     1128.83     71.57 o 
   4   1   4      294.08      260.66     55.31 o 
   5   1   4    26230.31    29606.87    677.83 o 
   6   1   4       17.00       53.19     26.56 o 
   7   1   4    22690.01    22908.74    420.18 o 
   8   1   4      156.13      111.22     30.21 o 
   9   1   4     9339.11     9283.59    236.66 o 
  10   1   4     2453.87     2748.01    116.00 o 
  11   1   4     4829.98     4927.04    194.88 o 
  12   1   4      913.39      817.93     79.65 o 
  13   1   4      407.01      505.54     57.71 o 
  14   1   4     1338.55     1495.35    203.33 o 
  15   1   4      253.49      195.09     46.62 o 
  16   1   4      471.28      589.40     99.64 o 
 -18   2   4      340.34      329.00     94.04 o 
 -17   2   4    10521.18    10458.17    436.13 o 
 -16   2   4       19.26       35.47     45.46 o 
 -15   2   4    13742.30    14741.77    471.91 o 
 -14   2   4     3594.75     3316.07    171.20 o 
 -13   2   4    15404.51    15286.45    414.35 o 
 -12   2   4     1597.14     1622.31    231.91 o 
 -11   2   4    33345.44    34680.73    649.85 o 
 -10   2   4      650.94      646.21     78.01 o 
  -9   2   4     7577.44     7522.35    145.69 o 
  -8   2   4    10019.19    10790.27    224.76 o 
  -7   2   4    24639.51    24700.89    402.44 o 
  -6   2   4    13223.47    14301.71    211.88 o 
  -5   2   4     8046.06     7667.92    170.60 o 
  -4   2   4     3172.58     3295.65    104.46 o 
  -3   2   4     5991.30     6664.85    152.17 o 
  -2   2   4     1400.32      577.54    434.75 o 
  -1   2   4      567.12      798.10     60.81 o 
   1   2   4      425.98      543.46     54.51 o 
   2   2   4      747.91      428.80    120.70 o 
   3   2   4     3535.36     3737.59     88.38 o 
   6   2   4      573.78      298.27    178.43 o 
   8   2   4     2477.58     2504.52    126.63 o 
   9   2   4    17302.20    17498.85    417.97 o 
  10   2   4     1121.66     1201.98    126.97 o 
  11   2   4    17441.82    18759.71    425.82 o 
  12   2   4      375.72      413.05     64.32 o 
  13   2   4    15261.91    16561.79    317.70 o 
  14   2   4        1.72       79.40     55.66 o 
  15   2   4     7073.93     7630.11    303.79 o 
  16   2   4      258.34      248.66    127.73 o 
 -18   3   4     1576.83     1374.08    278.51 o 
 -17   3   4      967.61      918.43    183.24 o 
 -16   3   4     6715.04     6078.07    395.71 o 
 -15   3   4       36.29       77.46     34.38 o 
 -14   3   4     6220.22     6381.37    216.16 o 
 -13   3   4      168.95      205.06     59.35 o 
 -12   3   4     2354.01     2354.79     98.41 o 
 -11   3   4       94.76       96.53     17.52 o 
 -10   3   4     8727.01     8952.86    205.38 o 
  -9   3   4      667.88      684.63     73.69 o 
  -8   3   4     9959.39    10254.92    223.76 o 
  -7   3   4      834.85      778.73     46.99 o 
  -6   3   4     7922.12     8203.01    162.61 o 
  -5   3   4     2096.23     2102.80     54.01 o 
  -4   3   4     6126.00     6264.17    132.59 o 
  -3   3   4     8193.92     8272.66    171.83 o 
  -2   3   4     5566.98       16.80     26.33 o 
  -1   3   4     1307.01     1203.30    202.84 o 
   0   3   4     4015.36     4086.82    101.78 o 
   1   3   4    14569.31    16073.52    262.24 o 
   2   3   4      288.58      454.26     45.92 o 
   3   3   4     2898.90     2815.36     54.93 o 
   4   3   4      248.21      184.53     35.11 o 
   5   3   4     1770.95     1881.55    116.19 o 
   6   3   4      177.40      149.78     36.68 o 
   7   3   4     2069.50     2157.36    151.00 o 
   9   3   4       64.26       73.35     32.29 o 
  11   3   4      210.10      144.67     33.76 o 
  12   3   4     4572.49     4919.50    404.27 o 
  13   3   4       94.70      139.42     45.50 o 
  14   3   4     1529.19      464.68    574.88 o 
  15   3   4     1183.50      693.34    372.67 o 
  16   3   4     1809.90      842.67    638.59 o 
 -18   4   4     8540.13     8585.77    382.90 o 
 -17   4   4     2467.35     2409.05    486.45 o 
 -16   4   4    13458.64    12661.79    333.41 o 
 -15   4   4     3352.73     3395.07    170.83 o 
 -14   4   4    10969.81    10808.80    308.48 o 
 -13   4   4     1850.81     1855.32    143.96 o 
 -12   4   4     5247.45     5542.07    144.34 o 
 -11   4   4      348.22      336.84     44.27 o 
 -10   4   4     2104.69     2497.03    118.35 o 
  -9   4   4      503.87      578.89     81.97 o 
  -8   4   4      649.96      798.36    114.65 o 
  -7   4   4     2071.16     2470.99     78.15 o 
  -6   4   4      121.52      108.44     23.22 o 
  -5   4   4      128.35      137.17     24.35 o 
  -4   4   4      824.11      883.11     56.89 o 
  -3   4   4       43.56       20.01     11.78 o 
  -1   4   4       76.70       99.99     21.13 o 
   0   4   4    19559.27    22034.84    257.99 o 
   1   4   4     6110.53     6648.52    155.02 o 
   2   4   4     4943.32     4953.54    114.42 o 
   3   4   4     5188.79     5352.24    118.60 o 
   4   4   4     5715.52     6243.09    139.66 o 
   5   4   4     1705.41     1660.26    115.84 o 
   6   4   4     9526.58    11038.97    306.04 o 
   7   4   4     1391.06      983.75    208.90 o 
   8   4   4     9422.70    11100.92    462.75 o 
   9   4   4     4212.71     4258.09    167.16 o 
  10   4   4     2759.37     2965.59    343.73 o 
  11   4   4     4841.40     4809.57    189.86 o 
  12   4   4      363.25      364.28     66.40 o 
  13   4   4     1718.16     1495.20    217.84 o 
  14   4   4      809.41      912.48    121.33 o 
  15   4   4     1264.61     1151.95    158.50 o 
  16   4   4        6.47       51.02     62.59 o 
 -18   5   4     2328.66     2277.83    198.01 o 
 -17   5   4       42.98       16.05     48.95 o 
 -16   5   4     8375.87     8313.60    320.85 o 
 -15   5   4      131.34      120.14     58.28 o 
 -14   5   4    14896.31    15141.47    480.19 o 
 -13   5   4     2214.50     2292.09    116.21 o 
 -12   5   4    23840.47    24997.97    630.36 o 
 -11   5   4       68.30       68.44     25.58 o 
 -10   5   4    22140.50    22176.83    477.94 o 
  -9   5   4      953.56     1260.49    112.44 o 
  -8   5   4    25158.30    25374.45    507.76 o 
  -7   5   4     2222.64     2166.88     75.95 o 
  -6   5   4    20836.09    21308.24    283.43 o 
  -5   5   4     4600.61     4192.38    106.61 o 
  -4   5   4    13296.72    13853.87    478.36 o 
  -3   5   4    11091.53       30.87     24.52 o 
  -2   5   4     6070.12     6123.75    156.01 o 
  -1   5   4     5138.74     5053.79    135.53 o 
   0   5   4     6185.94     6636.04    158.24 o 
   1   5   4     3742.50     3476.61     97.20 o 
   2   5   4       10.55       85.04     25.30 o 
   3   5   4     3949.67     3911.30    127.33 o 
   4   5   4      377.13      265.32     33.12 o 
   5   5   4     4144.95     3858.51    157.57 o 
   6   5   4     4039.15     3939.97    161.08 o 
   7   5   4     4162.30     4167.91    174.63 o 
   8   5   4     8831.44    10365.16    443.55 o 
   9   5   4     2177.46     2255.68    132.15 o 
  10   5   4    14615.32    16422.01    438.63 o 
  11   5   4       17.60       88.21     37.12 o 
  12   5   4     8052.75     9075.98    514.52 o 
  13   5   4       67.72       66.54     37.71 o 
  14   5   4    10762.86    12938.27    931.80 o 
  15   5   4       27.72      -38.81     65.25 o 
 -17   6   4       63.85       47.53     59.20 o 
 -16   6   4     2223.04     2145.84    475.17 o 
 -15   6   4      387.55      350.64     90.39 o 
 -14   6   4       28.42       87.17     60.76 o 
 -13   6   4     1263.96     1229.95    168.12 o 
 -12   6   4     1191.18     1243.07    113.50 o 
 -11   6   4     9896.67    10251.61    231.26 o 
 -10   6   4     1888.52     1966.06    108.79 o 
  -9   6   4      189.74      219.30     32.05 o 
  -8   6   4     8650.94     8527.02    184.93 o 
  -7   6   4     1299.60     1333.16     75.05 o 
  -6   6   4    25047.82    25032.53    503.61 o 
  -5   6   4     3768.32     3950.11    106.96 o 
  -4   6   4    57449.49    59721.39    782.03 o 
  -3   6   4     5643.10     5736.35    163.69 o 
  -2   6   4    66988.88    69773.44    802.49 o 
  -1   6   4     4360.88     4453.61    112.71 o 
   0   6   4    54828.46    56361.92    663.00 o 
   1   6   4     6473.49     6875.95    157.81 o 
   2   6   4    39174.16    39115.85    497.00 o 
   3   6   4     1953.71     1990.42     89.17 o 
   4   6   4    27582.54    29161.01    575.97 o 
   5   6   4      562.23      519.99     57.94 o 
   6   6   4    20820.46    21474.85    408.86 o 
   7   6   4       39.25      -23.19     35.27 o 
   8   6   4    15487.13    16683.74    584.89 o 
   9   6   4      798.80      388.41    292.89 o 
  10   6   4     6537.81     6203.59    214.40 o 
  11   6   4      770.69      939.23    118.83 o 
  12   6   4      313.61      241.53     84.14 o 
  13   6   4      664.16      573.76    341.15 o 
  14   6   4      127.75      143.19     51.73 o 
  15   6   4      525.06      530.82    108.50 o 
 -17   7   4      973.61      971.72    206.79 o 
 -16   7   4     6332.75     6924.32    242.96 o 
 -15   7   4     1248.74     1313.41    216.96 o 
 -14   7   4    16631.55    17133.09    302.95 o 
 -13   7   4      560.91      593.51     91.01 o 
 -12   7   4    16811.57    18419.11    558.33 o 
 -11   7   4      119.64       76.32     28.58 o 
 -10   7   4    21762.41    22585.40    526.04 o 
  -9   7   4     1442.75     1637.73    150.97 o 
  -8   7   4     7893.65     7724.09    191.24 o 
  -7   7   4     1783.39     2020.39     94.20 o 
  -6   7   4     8557.14     8181.33    194.31 o 
  -5   7   4     1042.88     1021.79    134.11 o 
  -4   7   4     5448.11     5387.39    149.76 o 
  -3   7   4     5635.69     5627.18    139.17 o 
  -2   7   4     6701.67     7146.24    160.63 o 
  -1   7   4     4009.06     3983.82    108.30 o 
   0   7   4       11.42       33.83     16.80 o 
   1   7   4     1093.69     1181.12     75.66 o 
   2   7   4      857.66      873.97     69.71 o 
   3   7   4      219.98      272.42     47.23 o 
   4   7   4     2289.96     2269.14    120.04 o 
   5   7   4     2231.90     2245.93    113.33 o 
   6   7   4     7928.22     8479.81    208.27 o 
   7   7   4      957.78      903.84    127.66 o 
   8   7   4    21568.90    22067.27    446.59 o 
   9   7   4     1520.40     1546.87    136.07 o 
  10   7   4    15471.42    17693.64    476.08 o 
  11   7   4     1150.87     1145.31    195.59 o 
  12   7   4    10557.76    11470.55    344.71 o 
  13   7   4      327.15      374.57     68.47 o 
  14   7   4     7436.11     7972.32    452.80 o 
  15   7   4        4.52       51.62     38.02 o 
 -17   8   4      820.92      610.72    135.80 o 
 -16   8   4     4989.12     4551.57    176.05 o 
 -15   8   4     1288.89     1375.66    295.51 o 
 -14   8   4     4338.83     3957.91    290.82 o 
 -13   8   4     6466.27     6341.02    146.46 o 
 -12   8   4      470.30      332.68     68.72 o 
 -11   8   4      631.03      736.46    105.79 o 
 -10   8   4     3148.69     3039.37    151.26 o 
  -9   8   4      924.25      977.98    135.13 o 
  -8   8   4     2075.81     2033.19    111.65 o 
  -7   8   4       11.06       68.46     18.62 o 
  -6   8   4     1144.91     1054.91     51.84 o 
  -5   8   4      287.04      342.81     42.25 o 
  -4   8   4       56.21       68.51     21.68 o 
  -3   8   4      460.11      622.20     73.19 o 
  -2   8   4     5215.20     5788.21    136.82 o 
  -1   8   4      216.59      186.69     25.75 o 
   0   8   4     4610.10     4835.94    122.08 o 
   1   8   4     2327.32     2371.64     75.32 o 
   2   8   4      560.92      644.04     89.04 o 
   3   8   4      491.85      467.03     57.79 o 
   4   8   4      436.05      473.05     63.83 o 
   5   8   4      724.00      619.75     79.52 o 
   6   8   4     2055.34     2355.83    131.78 o 
   7   8   4     3956.96     3737.31    112.27 o 
   8   8   4     2522.30     2630.60    124.69 o 
   9   8   4     2513.89     2511.30    105.19 o 
  10   8   4      746.35      620.73    160.43 o 
  11   8   4     1570.39     1574.90    159.95 o 
  12   8   4      134.83       78.15     61.93 o 
  13   8   4      895.86     1097.24    156.57 o 
  14   8   4      285.55      153.68     73.78 o 
  15   8   4      114.23      124.39     92.35 o 
 -17   9   4      729.09      627.86    113.20 o 
 -16   9   4       14.67       39.13     40.18 o 
 -15   9   4     1781.06     1589.87    134.05 o 
 -14   9   4      171.86       65.89     34.76 o 
 -13   9   4     1498.99     1455.07    223.15 o 
 -12   9   4      897.59      936.75    136.09 o 
 -11   9   4       46.89       45.61     24.99 o 
 -10   9   4       99.95      119.44     29.63 o 
  -9   9   4      158.81      156.95     54.31 o 
  -8   9   4      308.94      309.47     41.03 o 
  -7   9   4       60.62       20.80     32.37 o 
  -6   9   4      636.87      737.20    113.53 o 
  -5   9   4       36.51       34.78     18.03 o 
  -4   9   4      251.02      230.68     30.35 o 
  -3   9   4       70.45       71.79     21.65 o 
  -2   9   4       48.85       53.94     19.71 o 
  -1   9   4      946.80     1002.04    121.70 o 
   0   9   4      657.46      750.26     86.56 o 
   1   9   4     1718.36     1667.04     53.81 o 
   2   9   4     2339.76     2252.82     99.38 o 
   3   9   4     1001.01     1048.08     64.78 o 
   4   9   4      710.69      724.19     74.06 o 
   5   9   4      955.25      837.37    145.54 o 
   6   9   4      904.48      930.35    101.12 o 
   7   9   4      563.18      701.60    109.99 o 
   8   9   4      283.86      259.32     46.20 o 
   9   9   4       80.23       72.89     50.58 o 
  10   9   4       36.66       10.49     35.60 o 
  11   9   4      748.98      623.94    152.66 o 
  12   9   4     1038.06     1149.47    198.99 o 
  13   9   4       76.25       91.00     73.36 o 
  14   9   4      208.56       89.85     40.01 o 
  15   9   4      140.93       63.81     46.24 o 
 -17  10   4     3915.56     4053.15    422.66 o 
 -16  10   4     2538.69     2517.97    264.15 o 
 -15  10   4     5595.05     6773.39    544.97 o 
 -14  10   4     1279.08     1263.65    167.92 o 
 -13  10   4    13411.83    14980.60   1300.88 o 
 -12  10   4     1526.93     1428.65    174.17 o 
 -11  10   4     9543.66     9426.59    324.37 o 
 -10  10   4     1782.64     1752.65    114.40 o 
  -9  10   4    11501.01    10977.89    579.89 o 
  -8  10   4      676.08      769.87    125.69 o 
  -7  10   4     9087.20     9194.32    199.33 o 
  -6  10   4      182.89      215.39     47.77 o 
  -5  10   4     3187.36     3491.51    119.58 o 
  -4  10   4       18.91        3.02     18.04 o 
  -3  10   4      885.93      952.16     99.70 o 
  -2  10   4       74.45       66.51     17.42 o 
  -1  10   4       97.50      119.17     22.14 o 
   0  10   4     1052.35      992.96    104.98 o 
   1  10   4      722.38      728.36    104.30 o 
   2  10   4      982.44      926.11     86.08 o 
   3  10   4     1269.60     1224.48     81.37 o 
   4  10   4     3123.10     3267.71    153.94 o 
   5  10   4     4345.88     4491.35    159.15 o 
   6  10   4     1876.49     1952.78     89.58 o 
   7  10   4     9850.37    10078.33    218.78 o 
   8  10   4     1385.02     1449.16    236.40 o 
   9  10   4     7263.58     7412.97    258.63 o 
  10  10   4       92.65       87.60     65.17 o 
  11  10   4     5349.42     6048.55    179.63 o 
  12  10   4     1386.36     1343.46    195.23 o 
  13  10   4     7315.76     8158.32    217.85 o 
  14  10   4       49.77       42.81     36.00 o 
 -16  11   4     1708.23     1536.15    295.65 o 
 -15  11   4      592.63      544.53    177.58 o 
 -14  11   4     4566.49     4540.90    172.69 o 
 -13  11   4       65.99       47.77     31.27 o 
 -12  11   4     4965.09     4797.94    149.69 o 
 -11  11   4      348.22      188.91     91.69 o 
 -10  11   4    12082.83    11585.60    247.82 o 
  -9  11   4     2408.40     2428.77    146.85 o 
  -8  11   4    10457.41    10600.82    311.16 o 
  -7  11   4     8211.57     8352.28    270.49 o 
  -6  11   4    11300.42    11330.23    259.29 o 
  -5  11   4    11523.91    11320.10    200.61 o 
  -4  11   4     7439.64     7437.31    149.28 o 
  -3  11   4    14484.24    14977.83    282.70 o 
  -2  11   4     2080.84     2107.36     73.10 o 
  -1  11   4    28335.73    28974.10    527.35 o 
   0  11   4     2791.57     2688.99    121.69 o 
   1  11   4    15638.96    15818.91    334.45 o 
   2  11   4     2928.68     2937.27    152.73 o 
   3  11   4    25086.81    26953.81    494.40 o 
   4  11   4      153.60      186.57     37.64 o 
   5  11   4    15240.85    16764.32    369.25 o 
   6  11   4     1076.51     1178.76     70.66 o 
   7  11   4     6629.83     7107.15    245.82 o 
   8  11   4     2429.41     2321.47    149.23 o 
   9  11   4     5081.46     5150.10    237.64 o 
  10  11   4     1579.40     2014.35    306.37 o 
  11  11   4     2186.12     2491.32    183.27 o 
  12  11   4     3018.16     3359.69    270.52 o 
  13  11   4      143.82      140.04     70.07 o 
  14  11   4     3639.21     4634.55    184.67 o 
 -16  12   4      864.82      922.92    135.78 o 
 -15  12   4     2484.30     2817.51    167.47 o 
 -14  12   4      579.51      517.47     97.18 o 
 -13  12   4     3698.74     5377.34   1096.99 o 
 -12  12   4      737.70      654.67     96.75 o 
 -11  12   4     5784.74     5686.86    192.02 o 
 -10  12   4     5915.30     5614.91    204.57 o 
  -9  12   4    14393.93    14438.02    468.41 o 
  -8  12   4     7976.64     8291.82    256.58 o 
  -7  12   4     8623.47     8584.94    304.05 o 
  -6  12   4    13096.33    13506.63    371.26 o 
  -5  12   4    12277.49    12229.71    244.43 o 
  -4  12   4    18492.61    19347.97    320.88 o 
  -3  12   4     7950.67     8081.26    173.95 o 
  -2  12   4    29510.42    31987.16    524.00 o 
  -1  12   4     5537.48     5846.79    131.85 o 
   0  12   4    24219.82    25919.28    796.74 o 
   1  12   4     2845.84     2951.39    107.24 o 
   2  12   4    23771.22    25864.23    485.56 o 
   3  12   4      558.72      439.05     72.92 o 
   4  12   4    15083.58    16122.46    375.85 o 
   5  12   4      131.47       93.53     27.91 o 
   6  12   4     9514.33    10684.82    279.94 o 
   7  12   4      535.54      516.35     78.39 o 
   8  12   4     4278.77     4531.74    201.06 o 
   9  12   4     1220.31     1191.08    182.88 o 
  10  12   4     4352.08     4463.95    247.41 o 
  11  12   4     3454.85     3608.71    162.79 o 
  12  12   4       77.71       60.42     47.89 o 
  13  12   4     2834.83     2816.98    419.08 o 
  14  12   4        4.83      105.49     44.67 o 
 -15  13   4     2773.73     2821.96    254.12 o 
 -14  13   4     7762.79     8141.74    374.08 o 
 -13  13   4     1788.07     1753.43    215.29 o 
 -12  13   4     7391.06     7554.51    220.17 o 
 -11  13   4     1195.73     1281.29    195.13 o 
 -10  13   4     8236.90     8502.55    253.17 o 
  -9  13   4       27.12       29.81     21.07 o 
  -8  13   4     8650.61     8776.80    277.80 o 
  -7  13   4      530.61      539.42     79.30 o 
  -6  13   4     4757.38     4676.36    210.21 o 
  -5  13   4       18.49       20.43     13.69 o 
  -4  13   4     1788.78     1709.18     96.57 o 
  -3  13   4      667.96      610.32     87.84 o 
  -2  13   4      781.37      904.26    103.46 o 
  -1  13   4     1847.79     1970.18     74.19 o 
   0  13   4      202.04      195.37     35.46 o 
   1  13   4     2973.88     3031.16     93.25 o 
   2  13   4     2862.82     2923.86    167.09 o 
   3  13   4     1419.67     1338.26     72.58 o 
   4  13   4     2889.16     2665.08     94.46 o 
   5  13   4     2321.98     2286.11    113.32 o 
   6  13   4     5226.35     5595.85    203.93 o 
   7  13   4     3103.29     3004.99    162.01 o 
   8  13   4     4379.16     4519.02    179.34 o 
   9  13   4     1760.23     1450.85    249.43 o 
  10  13   4     9040.36     9528.46    316.37 o 
  11  13   4      110.31      109.95     42.29 o 
  12  13   4     4516.12     5006.12    218.62 o 
  13  13   4      264.73      224.56     61.60 o 
 -15  14   4      712.84      726.00    102.80 o 
 -14  14   4      534.47      435.91    141.83 o 
 -13  14   4      338.45      285.56     47.71 o 
 -12  14   4     1036.36      958.35     95.01 o 
 -11  14   4     1815.74     1901.66    180.69 o 
 -10  14   4     2621.71     2411.92    123.13 o 
  -9  14   4      133.23      138.03     56.23 o 
  -8  14   4      240.70      143.68     40.45 o 
  -7  14   4      109.63      158.20     45.16 o 
  -6  14   4      174.36      138.66     29.64 o 
  -5  14   4        1.98       23.05     27.13 o 
  -4  14   4        0.95       35.87     18.11 o 
  -3  14   4       82.25       97.83     17.59 o 
  -2  14   4      118.11       86.00     28.38 o 
  -1  14   4      333.67      363.54     52.31 o 
   0  14   4      260.29      294.75     34.12 o 
   1  14   4      360.91      320.16     53.32 o 
   2  14   4       53.90       56.97     26.15 o 
   3  14   4     1948.96     2035.13     85.69 o 
   4  14   4       28.41        5.85     39.84 o 
   5  14   4      901.44      819.00    143.31 o 
   6  14   4      410.33      324.83     88.70 o 
   7  14   4      445.19      445.61     73.73 o 
   8  14   4      892.22      663.20    135.70 o 
   9  14   4     1498.44     1442.44    227.18 o 
  10  14   4       20.63       27.73     62.71 o 
  11  14   4      698.79      724.34    101.76 o 
  12  14   4       79.81      117.88     49.90 o 
  13  14   4      305.17      232.17    103.62 o 
 -15  15   4     3054.86     2896.27    414.94 o 
 -14  15   4      905.13      944.56    103.29 o 
 -13  15   4     3023.08     2941.20    219.95 o 
 -12  15   4     1735.38     1617.45    142.00 o 
 -11  15   4      864.49     1056.89    129.09 o 
 -10  15   4      448.24      548.63     85.13 o 
  -9  15   4        8.13        9.74     45.74 o 
  -8  15   4     1513.67     1665.33    121.39 o 
  -7  15   4      840.47      923.61    118.73 o 
  -6  15   4      623.10      647.87     95.57 o 
  -5  15   4      608.03      637.34     76.90 o 
  -4  15   4      271.49      336.64     35.03 o 
  -3  15   4       73.53       77.68     31.31 o 
  -2  15   4      824.55      791.01    112.46 o 
  -1  15   4      443.98      476.99     74.75 o 
   0  15   4      653.02      528.72    102.40 o 
   1  15   4      550.91      546.94     76.22 o 
   2  15   4       90.38       95.71     25.69 o 
   3  15   4     4001.29     4125.59    170.51 o 
   4  15   4      598.66      630.09     85.10 o 
   5  15   4     1292.69     1214.99    241.29 o 
   6  15   4     2747.89     2813.44    176.52 o 
   7  15   4     1464.04     1374.02    177.54 o 
   8  15   4      167.02      229.92     56.10 o 
   9  15   4      610.23      654.41    182.12 o 
  10  15   4      824.03      809.22    106.03 o 
  11  15   4      901.22      812.35    125.92 o 
  12  15   4     1190.25      989.31    183.48 o 
 -14  16   4      938.37      866.52    125.06 o 
 -13  16   4     4140.57     4548.65    173.74 o 
 -12  16   4     1834.14     1613.12    154.63 o 
 -11  16   4     8801.52     8890.17    372.61 o 
 -10  16   4        0.31       44.34     32.27 o 
  -9  16   4     8327.71     8919.88    295.91 o 
  -8  16   4      578.31      597.69    106.06 o 
  -7  16   4    13519.57    14212.88    386.46 o 
  -6  16   4      357.98      276.39     54.74 o 
  -5  16   4     7134.88     7315.04    286.39 o 
  -4  16   4      302.37      265.40     65.80 o 
  -3  16   4     2166.10     2232.85    157.09 o 
  -2  16   4     2044.12     2005.83    127.77 o 
  -1  16   4       10.30       12.55     34.71 o 
   0  16   4      244.67      153.18     44.10 o 
   1  16   4     1016.13      968.51    137.30 o 
   2  16   4     4802.60     4923.12    216.43 o 
   3  16   4      486.65      398.68    119.83 o 
   4  16   4     4500.58     4642.41    558.63 o 
   5  16   4     3760.63     3984.51    161.22 o 
   6  16   4     2339.50     2385.62    151.39 o 
   7  16   4     3612.64     4023.35    197.54 o 
   8  16   4      240.70      280.18     57.00 o 
   9  16   4     4659.05     5262.80    305.63 o 
  10  16   4      504.24      434.60    109.35 o 
  11  16   4     5051.69     5853.32    392.10 o 
  12  16   4      138.09      122.48     81.67 o 
 -13  17   4      143.96      124.87     52.30 o 
 -12  17   4     1603.43     1492.66    165.74 o 
 -11  17   4      427.26      279.20     88.60 o 
 -10  17   4     2752.76     2480.73    317.88 o 
  -9  17   4     3371.76     3304.82    224.93 o 
  -8  17   4     5046.75     5122.04    192.65 o 
  -7  17   4    11640.51    12094.35    480.51 o 
  -6  17   4     4816.70     4375.77    214.52 o 
  -5  17   4    12174.93    13339.28    452.85 o 
  -4  17   4     1913.09     1952.25    156.90 o 
  -3  17   4    14639.33    14848.48    452.48 o 
  -2  17   4     3529.02     3164.12    115.56 o 
  -1  17   4     9707.54    10090.64    312.48 o 
   0  17   4      382.81      400.58     67.43 o 
   1  17   4    30465.01    33890.45    980.63 o 
   2  17   4       29.02       32.84     39.15 o 
   3  17   4    16125.20    18028.26    646.13 o 
   4  17   4      269.44      323.08     83.38 o 
   5  17   4    12920.61    14150.77    349.16 o 
   6  17   4      143.72      152.47     39.82 o 
   7  17   4     6922.38     7664.88    227.08 o 
   8  17   4      311.92      414.00     68.44 o 
   9  17   4     1957.36     2375.76    209.41 o 
  10  17   4      855.62      938.90    169.66 o 
  11  17   4      925.29      942.60    129.89 o 
 -13  18   4     6297.01     6541.67    311.49 o 
 -12  18   4       69.95       26.82     30.29 o 
 -11  18   4     8640.82     8548.95    292.38 o 
 -10  18   4      482.97      472.92    102.91 o 
  -9  18   4     8041.77     8169.06    330.04 o 
  -8  18   4     1463.78     1326.07    169.08 o 
  -7  18   4    15918.81    16370.05    409.81 o 
  -6  18   4     3927.19     4378.53    469.26 o 
  -5  18   4     4489.21     4621.84    225.56 o 
  -4  18   4     4605.80     5051.34    216.43 o 
  -3  18   4     5658.69     5723.96    195.92 o 
  -2  18   4     2323.26     2515.16    168.24 o 
  -1  18   4     2601.85     2737.57    270.94 o 
   0  18   4     4514.56     5019.86    210.33 o 
   1  18   4       54.37       69.43     31.69 o 
   2  18   4     9236.83    10479.65    307.47 o 
   3  18   4      252.64      265.83     72.17 o 
   4  18   4     4712.67     5247.17    158.44 o 
   5  18   4      661.33      633.45    102.84 o 
   6  18   4     3484.13     3909.73    242.06 o 
   7  18   4     2820.58     3046.78    300.20 o 
   8  18   4      900.18     1005.17    133.43 o 
   9  18   4     3090.67     3060.32    269.66 o 
  10  18   4      152.41       38.70     76.64 o 
  11  18   4     3938.56     4655.01    261.44 o 
 -12  19   4      935.66     1075.95    180.70 o 
 -11  19   4     1143.59      755.55    157.11 o 
 -10  19   4     1205.95     1260.16    147.24 o 
  -9  19   4      168.63      165.08     41.77 o 
  -8  19   4      285.55      306.10     80.38 o 
  -7  19   4      200.22      203.70     56.97 o 
  -6  19   4      474.24      494.34    107.86 o 
  -5  19   4      890.20      834.76    162.98 o 
  -4  19   4      152.96      235.85     64.24 o 
  -3  19   4      742.23      556.78     84.66 o 
  -2  19   4       69.22       46.01     21.55 o 
  -1  19   4     3488.37     3481.00    152.59 o 
   0  19   4     1411.45     1058.01    183.66 o 
   1  19   4     4957.93     5353.98    145.18 o 
   2  19   4       80.99        0.50     30.19 o 
   3  19   4     3979.60     3793.85    245.56 o 
   4  19   4      932.39      925.02    139.56 o 
   5  19   4     3865.52     3683.64    153.43 o 
   6  19   4     1205.36     1157.95    194.51 o 
   7  19   4     2076.96     1870.15    288.83 o 
   8  19   4     1500.52     1468.71    170.81 o 
   9  19   4      473.87      417.01    140.84 o 
  10  19   4     1199.46     1297.96    274.80 o 
 -11  20   4     1255.38     1056.31    201.30 o 
 -10  20   4       52.37      118.27     35.86 o 
  -9  20   4     1281.65     1196.23    206.80 o 
  -8  20   4      186.79      121.67     43.81 o 
  -7  20   4     1956.09     1603.01    349.57 o 
  -6  20   4      558.11      574.05    119.43 o 
  -5  20   4     1585.63     1415.18    247.63 o 
  -4  20   4      964.13      892.68    148.42 o 
  -3  20   4       41.36       51.44     35.71 o 
  -2  20   4       77.84       60.78     30.61 o 
  -1  20   4      506.76      538.08    100.47 o 
   0  20   4     5716.35     5871.89    236.67 o 
   1  20   4      390.51      400.23     69.67 o 
   2  20   4        1.23       22.65     25.00 o 
   3  20   4        2.27       18.01     33.26 o 
   4  20   4      218.37      200.86     42.54 o 
   5  20   4      637.28      649.39    117.52 o 
   6  20   4      478.53      484.15     78.29 o 
   7  20   4     1449.24     1374.37    224.29 o 
   8  20   4     1582.09     1670.34    189.85 o 
   9  20   4      695.45      753.40    153.80 o 
 -10  21   4     2638.11     2536.85    488.94 o 
  -9  21   4     1187.48      879.84    148.12 o 
  -8  21   4     2351.87     2026.99    322.56 o 
  -7  21   4       14.04       35.53     43.82 o 
  -6  21   4     1850.18     1916.52    345.83 o 
  -5  21   4      142.49       63.06     32.64 o 
  -4  21   4     1600.79     1661.25    274.99 o 
  -3  21   4      156.87      161.32     67.00 o 
  -2  21   4        8.81       92.73     36.30 o 
  -1  21   4       53.92       64.94     50.71 o 
   0  21   4      333.45      276.92     54.74 o 
   1  21   4      823.45      829.05    141.43 o 
   2  21   4     2028.80     1699.00    200.73 o 
   3  21   4       75.36       51.32     35.49 o 
   4  21   4     1709.63     1579.33    268.91 o 
   5  21   4       85.55       38.40     32.38 o 
   6  21   4     1791.93     1740.26    270.03 o 
   7  21   4       50.90       56.11     34.81 o 
   8  21   4     5364.05     5534.40    244.00 o 
  -9  22   4     5155.59     5247.58    741.81 o 
  -8  22   4      765.17      681.01    121.12 o 
  -7  22   4      166.92      105.88    117.35 o 
  -6  22   4     4500.53     3744.79    340.84 o 
  -5  22   4     1677.62     1593.25    240.64 o 
  -4  22   4     4228.24     4431.48    367.50 o 
  -3  22   4     1122.76     1141.57    143.54 o 
  -2  22   4     3094.23     3012.02    193.61 o 
  -1  22   4     1376.98     1092.14    133.83 o 
   0  22   4    12880.60    13979.03    501.83 o 
   1  22   4       86.84      139.60     41.90 o 
   2  22   4     4568.88     4659.98    194.75 o 
   3  22   4      369.27      168.01    106.89 o 
   4  22   4     7311.40     7843.13    299.83 o 
   5  22   4      244.26      184.63     76.69 o 
   6  22   4     3318.79     4038.31    241.01 o 
   7  22   4      410.41      376.09     85.56 o 
  -8  23   4     9686.83     9865.94    479.41 o 
  -7  23   4     1737.67     1447.42    246.75 o 
  -6  23   4     6048.28     5498.72    555.67 o 
  -5  23   4     4763.13     4999.39    759.51 o 
  -4  23   4     6610.54     6472.77    390.92 o 
  -3  23   4     4281.54     4405.67    178.62 o 
  -2  23   4     2945.53     2923.69    472.63 o 
  -1  23   4     6554.72     7038.99    204.27 o 
   0  23   4     2930.93     2542.01    213.55 o 
   1  23   4     2839.35     3281.47    181.38 o 
   2  23   4       22.81       -2.17     32.08 o 
   3  23   4     8045.80     8813.84    386.66 o 
   4  23   4       32.39        1.29     54.71 o 
   5  23   4     2544.06     2891.71    272.73 o 
   6  23   4     1360.81     1286.17    196.64 o 
  -6  24   4     2559.79     2606.12    355.28 o 
  -5  24   4     1619.77     1550.72    306.17 o 
  -4  24   4     3556.39     3840.49    382.46 o 
  -3  24   4      581.88      454.14    176.25 o 
  -2  24   4     6992.90     8025.13    423.77 o 
  -1  24   4      165.02      119.94     72.10 o 
   0  24   4    11023.66    12244.33    479.62 o 
   1  24   4      162.58      133.06     51.47 o 
   2  24   4     5451.89     6275.80    305.12 o 
   3  24   4       88.32       56.37     43.98 o 
   4  24   4     5752.28     6453.25    276.95 o 
  -4  25   4      314.41      371.09    100.19 o 
  -3  25   4      269.88      218.69     81.94 o 
  -2  25   4       87.02       90.34     77.63 o 
  -1  25   4        9.56       79.02     50.58 o 
   0  25   4      109.53       63.97     42.69 o 
   1  25   4       57.27       52.31     23.40 o 
   2  25   4      114.74      125.78     49.41 o 
 -16   1   5       42.77       54.23     39.88 o 
 -15   1   5       14.53       49.80     27.52 o 
 -14   1   5     2087.59     1963.21    248.17 o 
 -13   1   5      476.59      446.97     56.92 o 
 -12   1   5     4148.12     4030.27    141.54 o 
 -11   1   5      252.81      215.09     31.22 o 
 -10   1   5     3164.58     3026.51    223.04 o 
  -9   1   5      444.21      405.10     50.66 o 
  -8   1   5    14789.01    15045.44    269.54 o 
  -7   1   5     1712.89     1639.43     82.83 o 
  -6   1   5    19014.78    19887.59    299.75 o 
  -5   1   5     1028.26      858.73     69.70 o 
  -4   1   5    18437.35    18120.05    269.02 o 
  -3   1   5     1407.42     1329.43     73.79 o 
  -2   1   5    17412.58    17459.82    299.23 o 
  -1   1   5     1434.39     1350.53     69.08 o 
   0   1   5    13454.09    13615.49    263.64 o 
   1   1   5     1049.54      644.25    203.59 o 
   3   1   5      568.96      289.46    102.08 o 
   5   1   5     1316.48      766.22    332.70 o 
   7   1   5      491.49      308.25    173.46 o 
   8   1   5      716.04      706.66    172.01 o 
   9   1   5       14.71       98.48     58.53 o 
  10   1   5      101.23      267.75    175.65 o 
  11   1   5      532.98      710.51    144.17 o 
  12   1   5      159.21      249.47     62.22 o 
  13   1   5        6.31      109.45    319.13 o 
  14   1   5       38.62       57.37     41.38 o 
 -16   2   5    10095.68    10825.79    279.14 o 
 -15   2   5     1417.05     1288.98    182.65 o 
 -14   2   5     5610.54     5499.39    171.40 o 
 -13   2   5     2743.92     2866.29    191.22 o 
 -12   2   5     6057.55     6214.78    144.72 o 
 -11   2   5     5683.20     5482.68    231.96 o 
 -10   2   5    13089.43    12968.34    354.88 o 
  -9   2   5    11207.04    12173.02    297.64 o 
  -8   2   5     3885.98     3673.36    107.49 o 
  -7   2   5     9926.70    10371.03    209.49 o 
  -6   2   5      736.42      728.14     68.59 o 
  -5   2   5     9563.55     9479.03    158.70 o 
  -4   2   5      106.68      177.76     24.98 o 
  -3   2   5     8166.85     7658.46    173.84 o 
  -2   2   5     2396.45     2647.60     86.59 o 
  -1   2   5     6859.52     7014.18    168.80 o 
   1   2   5      750.47      504.31    143.97 o 
   2   2   5    14554.55    15909.53    454.73 o 
   3   2   5     5977.89     6600.93    151.30 o 
   4   2   5    15105.72    15292.08    275.30 o 
   5   2   5      279.78      292.91     58.55 o 
   6   2   5     9709.69     9368.92    232.82 o 
   7   2   5       11.18       84.33    117.79 o 
   9   2   5      970.49      848.00    122.94 o 
  11   2   5     1660.21     1423.89    289.57 o 
  13   2   5     1724.93     1656.02    143.32 o 
  14   2   5     3983.69      629.25   1594.16 o 
 -16   3   5      213.79      176.28     61.32 o 
 -15   3   5    13316.53    13208.54    307.65 o 
 -14   3   5      323.28      415.38     56.63 o 
 -13   3   5    11376.38    11516.72    249.12 o 
 -12   3   5      694.42      728.72     94.16 o 
 -11   3   5    12186.70    12035.15    330.49 o 
 -10   3   5     5751.69     5627.09    143.78 o 
  -9   3   5     9690.28     9885.09    215.83 o 
  -8   3   5     7319.59     7636.90    175.92 o 
  -7   3   5     2036.40     2050.90    108.90 o 
  -6   3   5     8267.83     8122.77    152.40 o 
  -5   3   5       53.62       30.43     16.85 o 
  -4   3   5     5522.18     5522.29    115.49 o 
  -3   3   5     1504.18     1612.32     61.34 o 
  -2   3   5     4981.31     4739.33    120.46 o 
  -1   3   5     2130.24     2186.27     82.56 o 
   2   3   5     4766.92     4943.20    132.01 o 
   3   3   5    16908.38    18117.99    482.49 o 
   4   3   5     1747.30     1950.92     65.06 o 
   5   3   5    10098.80    11051.74    292.62 o 
   6   3   5      146.20      218.09     75.96 o 
   7   3   5     8778.43     9585.43    266.57 o 
   8   3   5      150.75      105.25     43.42 o 
   9   3   5    11331.48    12264.52    308.50 o 
  10   3   5     1903.84      912.37    452.30 o 
  11   3   5     6559.97     7098.27    405.93 o 
  12   3   5     1952.88     2113.82    180.32 o 
  14   3   5     1856.69     1771.06    550.63 o 
 -16   4   5     5335.16     5209.64    281.03 o 
 -15   4   5      681.08      714.45    194.98 o 
 -14   4   5     7749.41     8023.55    297.08 o 
 -13   4   5     3902.62     3970.99    208.62 o 
 -12   4   5     8202.95     8221.34    196.25 o 
 -11   4   5     3048.97     3047.52    156.28 o 
 -10   4   5     3562.81     3654.25    109.36 o 
  -9   4   5     2418.09     2515.90     90.41 o 
  -8   4   5    12207.58    12413.24    244.49 o 
  -7   4   5    13658.29    13422.43    300.09 o 
  -6   4   5     3705.52     3952.46    113.83 o 
  -5   4   5     8782.17     8782.25    156.55 o 
  -4   4   5        3.07       11.95     16.68 o 
  -3   4   5     3843.24     3546.94    103.34 o 
  -2   4   5      533.06      534.10     59.09 o 
  -1   4   5     1188.11     1208.00     64.59 o 
   0   4   5      755.55      668.88     73.14 o 
   1   4   5     8869.66     8360.69    146.10 o 
   2   4   5     2511.93     2300.93     80.55 o 
   3   4   5      788.07      651.01     75.89 o 
   4   4   5     2074.75     2102.66     76.30 o 
   5   4   5     1367.81     1443.43    207.28 o 
   6   4   5     8521.54     8915.29    409.80 o 
   7   4   5     1044.35      591.64    273.02 o 
   8   4   5     7385.91     8177.75    221.55 o 
   9   4   5      832.73      734.18    195.16 o 
  11   4   5     1526.56     1748.47    130.23 o 
  12   4   5     3759.00     4856.51    327.60 o 
  13   4   5      300.12      192.53    183.72 o 
  14   4   5     3416.08     3584.93    299.70 o 
 -16   5   5      261.41      178.70     61.51 o 
 -15   5   5     1013.72      989.81    114.44 o 
 -14   5   5      128.88      223.28     63.22 o 
 -13   5   5     1920.76     1923.78    280.68 o 
 -12   5   5     1870.48     1754.38    212.98 o 
 -11   5   5     1250.86     1272.02     76.90 o 
 -10   5   5     1775.95     1817.71    115.41 o 
  -9   5   5     2813.39     2727.12     91.71 o 
  -8   5   5     5858.91     5968.38    145.82 o 
  -7   5   5      570.72      623.46     64.07 o 
  -6   5   5    17042.96    18055.79    318.02 o 
  -5   5   5     2197.36     2310.75     85.32 o 
  -4   5   5    11633.66    12030.67    216.91 o 
  -2   5   5     8946.29     9034.11    173.31 o 
  -1   5   5     3362.55     3511.18    123.22 o 
   0   5   5    19436.12    20443.45    307.95 o 
   1   5   5      190.52      156.63     24.94 o 
   2   5   5    14706.15    14893.09    245.38 o 
   3   5   5       12.35       39.22     18.88 o 
   4   5   5    12847.24    14691.27    434.95 o 
   5   5   5      368.29      361.01     61.82 o 
   6   5   5     2661.68     3004.70    153.66 o 
   7   5   5       23.20       33.89     34.05 o 
   8   5   5      851.72      851.16    111.24 o 
   9   5   5      158.77      209.41     51.90 o 
  10   5   5      477.60      361.26     56.39 o 
  11   5   5      480.06      489.37    132.89 o 
  12   5   5       40.30      106.91     55.06 o 
  13   5   5       43.79        4.45     43.84 o 
 -16   6   5      211.44      252.61     65.90 o 
 -15   6   5      480.69      404.75    135.65 o 
 -14   6   5      517.55      429.03    109.21 o 
 -13   6   5      163.24      166.08     63.19 o 
 -12   6   5      231.89      243.10     39.48 o 
 -11   6   5      186.66      140.07     31.93 o 
 -10   6   5     4374.42     4172.41    146.31 o 
  -9   6   5      168.70      122.30     29.14 o 
  -8   6   5     1778.75     1872.54     85.30 o 
  -7   6   5     3797.32     4085.27    175.23 o 
  -6   6   5     3093.32     3116.22    100.88 o 
  -5   6   5     3762.39     3633.31    137.82 o 
  -4   6   5      339.94      213.98     79.90 o 
  -3   6   5     3736.24     3780.77    128.13 o 
  -2   6   5      344.30      407.84     53.60 o 
  -1   6   5     4580.40     4834.56    147.41 o 
   0   6   5     1428.55     1517.69     88.42 o 
   1   6   5     5950.76     6073.49    118.76 o 
   2   6   5        3.64       25.11     16.02 o 
   3   6   5      380.01      402.71     49.25 o 
   4   6   5       63.93       32.19     20.34 o 
   5   6   5     1361.08     1325.75    106.53 o 
   6   6   5       49.87       44.25     29.69 o 
   7   6   5     1772.92     1891.81    103.24 o 
   8   6   5      106.78       86.59     50.46 o 
   9   6   5      368.88      291.84     58.82 o 
  10   6   5      486.97      340.60     87.97 o 
  11   6   5       14.47       20.01     76.27 o 
  12   6   5      214.42      128.20     65.79 o 
  13   6   5        7.74       39.64     44.86 o 
 -16   7   5      797.68      924.89    125.83 o 
 -15   7   5     3070.98     3071.20    289.62 o 
 -14   7   5     2176.87     2434.96    322.83 o 
 -13   7   5     3938.96     4008.75    186.38 o 
 -12   7   5     2807.49     3314.35    145.44 o 
 -11   7   5      637.85      755.62     90.41 o 
 -10   7   5    10832.88    11281.67    287.04 o 
  -9   7   5      453.77      539.23     59.68 o 
  -8   7   5     7134.84     6994.13    211.51 o 
  -7   7   5     3559.43     3783.20    303.50 o 
  -6   7   5    14350.54    14907.41    352.59 o 
  -5   7   5      123.82      138.45     24.17 o 
  -4   7   5    12263.90    13017.56    306.80 o 
  -3   7   5       56.79       68.23     24.29 o 
  -2   7   5     5594.09     5819.13    163.12 o 
  -1   7   5     1748.25     1883.23     73.36 o 
   0   7   5     7442.57     7748.30    158.28 o 
   1   7   5     1231.96     1028.81     99.08 o 
   2   7   5     1678.25     1769.70    106.41 o 
   3   7   5     1120.80     1005.33    119.13 o 
   4   7   5     1153.54     1181.19     74.80 o 
   5   7   5     3177.00     3104.19    127.81 o 
   6   7   5      248.54      265.28     77.57 o 
   7   7   5     3790.31     3977.98    157.76 o 
   8   7   5       54.75       55.99     29.17 o 
   9   7   5     4605.91     4597.40    135.76 o 
  10   7   5       89.08       53.09     34.86 o 
  11   7   5     1287.02     1198.76    299.41 o 
  12   7   5        8.70        5.09     41.67 o 
  13   7   5      673.32      394.51    172.97 o 
 -16   8   5     6095.36     6232.81    256.70 o 
 -15   8   5      510.76      541.38    118.84 o 
 -14   8   5     5945.36     6092.78    274.04 o 
 -13   8   5      142.14       94.45     40.71 o 
 -12   8   5    11226.31    11373.29    287.28 o 
 -11   8   5     2895.52     2998.84    183.73 o 
 -10   8   5      466.78      513.83     68.76 o 
  -9   8   5     8033.80     8287.45    252.45 o 
  -8   8   5      433.23      416.41     56.59 o 
  -7   8   5     5183.51     5180.99    188.16 o 
  -6   8   5       11.81       52.63     27.22 o 
  -5   8   5     6433.34     6876.60    167.27 o 
  -4   8   5       64.95       43.58     24.20 o 
  -3   8   5    14381.45    14913.86    352.91 o 
  -2   8   5     4854.84     5079.21    137.73 o 
  -1   8   5    13205.23    13286.21    276.77 o 
   0   8   5     5003.60     4809.72    129.38 o 
   1   8   5     8202.90     8558.63    208.57 o 
   2   8   5     6016.04     5745.47    164.23 o 
   3   8   5     6701.88     7051.63    188.32 o 
   4   8   5     4997.90     5230.70    292.16 o 
   5   8   5      357.38      358.40     45.34 o 
   6   8   5     8110.46     8380.03    242.69 o 
   7   8   5      437.51      514.45     87.26 o 
   8   8   5     6866.88     7535.10    253.33 o 
   9   8   5       13.94       12.30     48.79 o 
  10   8   5     2051.93     1949.74    310.95 o 
  11   8   5      128.44       79.62     47.57 o 
  12   8   5     4033.37     4199.57    304.97 o 
  13   8   5     2408.61     2640.19    326.76 o 
 -15   9   5    20567.92    21316.95    703.14 o 
 -14   9   5     2746.43     2920.66    390.26 o 
 -13   9   5    24130.68    26402.16   1031.45 o 
 -12   9   5      798.54      749.95    110.86 o 
 -11   9   5    13334.75    13490.72    552.74 o 
 -10   9   5     4707.69     4658.01    230.97 o 
  -9   9   5    19783.49    20218.04    519.16 o 
  -8   9   5     3479.27     3602.30    151.56 o 
  -7   9   5     8336.05     8322.99    242.81 o 
  -6   9   5     1495.68     1463.92    205.05 o 
  -5   9   5     2865.45     3138.17    136.26 o 
  -4   9   5     4070.37     4026.88    159.25 o 
  -3   9   5      331.55      407.51     44.89 o 
  -2   9   5     1525.30     1322.77     87.89 o 
  -1   9   5     2188.57     2310.12     81.30 o 
   0   9   5      827.72      897.37     99.41 o 
   1   9   5     2905.52     3234.68     98.31 o 
   2   9   5      138.33      120.17     29.36 o 
   3   9   5     3872.69     4315.21    149.27 o 
   4   9   5      288.34      229.84     46.32 o 
   5   9   5    15346.06    16387.80    443.25 o 
   6   9   5     1536.62     1498.14    102.77 o 
   7   9   5    22857.10    25041.28    838.40 o 
   8   9   5     1583.92     1775.88    276.08 o 
   9   9   5    15609.31    18175.42    443.38 o 
  10   9   5     3143.05     3241.28    338.14 o 
  11   9   5    14546.24    16556.71    313.99 o 
  12   9   5      610.06      664.01    129.16 o 
  13   9   5     5407.62     6198.42    293.62 o 
 -15  10   5       15.25      108.57     66.76 o 
 -14  10   5      805.84      599.75    233.86 o 
 -13  10   5      335.84      402.30     67.18 o 
 -12  10   5      190.50      167.23     54.77 o 
 -11  10   5     7547.54     7563.56    252.05 o 
 -10  10   5      417.58      489.66     70.86 o 
  -9  10   5     7254.01     7695.73    326.77 o 
  -8  10   5     1752.76     1820.03    167.80 o 
  -7  10   5    12268.11    13284.71    368.19 o 
  -6  10   5     1603.98     1584.05    133.14 o 
  -5  10   5    20540.86    21835.75    422.93 o 
  -4  10   5      645.23      722.15     78.09 o 
  -3  10   5    24463.74    25793.57    431.95 o 
  -2  10   5    10030.15    11004.54    298.18 o 
  -1  10   5    27106.91    28071.82    534.27 o 
   0  10   5     2442.81     2498.51     83.17 o 
   1  10   5     9076.67     8911.48    278.55 o 
   2  10   5      332.43      297.85     39.86 o 
   3  10   5    23954.32    26442.71    495.22 o 
   4  10   5     3903.03     4182.93    169.26 o 
   5  10   5     2936.30     2852.30    108.29 o 
   6  10   5     4569.13     4758.36    145.06 o 
   7  10   5     3658.65     3668.74    201.01 o 
   8  10   5      892.39     1058.46    177.23 o 
   9  10   5      256.00      265.10     65.37 o 
  10  10   5       95.57      144.24     59.06 o 
  11  10   5      227.23      134.26     65.75 o 
  12  10   5      984.99      992.93    196.37 o 
 -15  11   5      366.20      335.71     64.14 o 
 -14  11   5     2894.19     2238.40    554.64 o 
 -13  11   5      548.39      416.76     85.71 o 
 -12  11   5      286.16      193.45     54.09 o 
 -11  11   5        9.23       -2.21     61.01 o 
 -10  11   5     5967.10     5760.59    236.26 o 
  -9  11   5     5212.14     5296.62    152.80 o 
  -8  11   5      281.66      265.38     39.31 o 
  -7  11   5     1595.74     1343.06    155.97 o 
  -6  11   5      534.66      611.24     85.50 o 
  -5  11   5      530.81      593.96     87.27 o 
  -4  11   5     1173.69     1204.41    115.37 o 
  -3  11   5       58.53       29.88     16.29 o 
  -2  11   5      164.58      125.28     26.34 o 
  -1  11   5      356.94      352.79     35.30 o 
   0  11   5        3.98       50.56     26.40 o 
   1  11   5       21.42       41.08     24.26 o 
   2  11   5       15.35       50.97     30.47 o 
   3  11   5      428.24      430.83     58.25 o 
   4  11   5       33.68       51.89     23.87 o 
   5  11   5      762.29      732.07     96.64 o 
   6  11   5       84.69       59.03     39.22 o 
   7  11   5      822.80      909.28    126.19 o 
   8  11   5      177.27      192.86     65.51 o 
   9  11   5     2125.07     2174.68    372.97 o 
  10  11   5      645.88      490.33    110.61 o 
  11  11   5      800.02      879.41    138.04 o 
  12  11   5      105.69       33.88     37.39 o 
 -14  12   5     2956.02     2861.46    158.34 o 
 -13  12   5     3696.87     3700.11    198.71 o 
 -12  12   5       86.45       21.58     21.43 o 
 -11  12   5     1040.64     1093.09    178.24 o 
 -10  12   5     5084.84     4592.86    236.78 o 
  -9  12   5      933.13      901.71    134.55 o 
  -8  12   5      554.20      608.08     75.88 o 
  -7  12   5     1391.71     1308.47    181.29 o 
  -6  12   5     2269.32     2177.78    147.94 o 
  -5  12   5     3285.67     3174.32    139.77 o 
  -4  12   5       31.18       54.84     34.79 o 
  -3  12   5      425.21      384.70     52.08 o 
  -2  12   5       91.39       76.91     24.00 o 
  -1  12   5      330.23      341.66     37.20 o 
   0  12   5       17.85       36.56     19.89 o 
   1  12   5      361.23      368.45     57.24 o 
   2  12   5        5.94       38.17     25.24 o 
   3  12   5       22.66       28.90     18.59 o 
   4  12   5     1565.80     1445.80    102.38 o 
   5  12   5        4.03       43.32     34.06 o 
   6  12   5     1124.86     1355.15    205.88 o 
   7  12   5      551.62      693.96    101.79 o 
   8  12   5      712.93      738.21    132.91 o 
   9  12   5       16.90       71.77     54.31 o 
  10  12   5     1670.09     1901.48    303.30 o 
  11  12   5      286.46      270.19     75.37 o 
 -14  13   5       40.72        4.51     44.31 o 
 -13  13   5      104.77      141.97     33.69 o 
 -12  13   5     4025.91     3712.63    254.51 o 
 -11  13   5      232.53      210.59     53.03 o 
 -10  13   5     3762.15     3651.84    183.14 o 
  -9  13   5      205.07      105.00     36.80 o 
  -8  13   5     8134.94     8125.33    260.57 o 
  -7  13   5     3236.00     3133.05    201.70 o 
  -6  13   5    10056.95    10330.85    269.30 o 
  -5  13   5      661.53      710.00    109.67 o 
  -4  13   5    17152.76    18263.95    479.76 o 
  -3  13   5     5476.88     5857.62    284.34 o 
  -2  13   5    25391.22    26556.64    606.77 o 
  -1  13   5      624.28      732.50     89.49 o 
   0  13   5    10107.44    10411.86    299.57 o 
   1  13   5     3285.93     3461.23    110.55 o 
   2  13   5    14924.46    16453.69    497.15 o 
   3  13   5     6519.36     6878.30    195.49 o 
   4  13   5     6040.16     6716.35    231.92 o 
   5  13   5     2218.00     2173.26    171.90 o 
   6  13   5     3037.21     3263.10    141.36 o 
   7  13   5      624.30      884.92    121.51 o 
   8  13   5     2036.47     2020.08    337.45 o 
   9  13   5      140.89      201.68     63.01 o 
  10  13   5      709.69      580.70    213.23 o 
  11  13   5      266.99      247.75     88.68 o 
 -13  14   5     3026.09     3268.10    213.23 o 
 -12  14   5    10433.84    11109.27    349.34 o 
 -11  14   5     2613.40     2824.08    187.02 o 
 -10  14   5    14225.94    15111.44    527.14 o 
  -9  14   5     2995.23     3710.75    198.32 o 
  -8  14   5     8079.84     8404.91    216.90 o 
  -7  14   5     3546.27     3515.76    217.95 o 
  -6  14   5     2297.49     2275.76    317.87 o 
  -5  14   5     3712.98     3981.61    148.62 o 
  -4  14   5        3.55       34.06     26.02 o 
  -3  14   5     3452.07     3521.45    106.30 o 
  -2  14   5      223.79      250.74     44.63 o 
  -1  14   5      945.00     1027.76    125.64 o 
   0  14   5     1255.49     1244.88    110.68 o 
   1  14   5     1221.72     1220.89    108.28 o 
   2  14   5    11378.33    11998.53    318.80 o 
   3  14   5      248.59       76.19     54.13 o 
   4  14   5    11125.27    11648.70    432.09 o 
   5  14   5       25.35      -81.67     54.44 o 
   6  14   5     8825.55     9858.51    234.54 o 
   7  14   5      225.93      165.54     44.06 o 
   8  14   5    11298.33    12608.11    281.30 o 
   9  14   5      652.94      691.19    136.06 o 
  10  14   5    13074.15    13832.93    404.75 o 
  11  14   5     3860.16     3621.69    437.12 o 
 -13  15   5     2238.47     2443.53    249.05 o 
 -12  15   5     1457.01     1303.29    171.11 o 
 -11  15   5     4240.99     4305.11    278.95 o 
 -10  15   5      995.34     1037.12    132.73 o 
  -9  15   5      620.32      653.69    102.58 o 
  -8  15   5     4652.65     5138.66    235.53 o 
  -7  15   5      265.47      367.77     55.16 o 
  -6  15   5    10667.08    11258.40    298.15 o 
  -5  15   5       20.19       22.06     43.91 o 
  -4  15   5     5636.44     5998.77    227.21 o 
  -3  15   5      187.47      117.68     32.53 o 
  -2  15   5     4898.43     5144.84    285.08 o 
  -1  15   5     1461.44     1301.98    159.32 o 
   0  15   5     9687.92    10182.52    368.68 o 
   1  15   5     4103.25     3940.02    125.12 o 
   2  15   5     3709.48     3974.07    225.69 o 
   3  15   5     6012.87     6202.08    214.38 o 
   4  15   5     3317.54     3293.44    158.68 o 
   5  15   5     5215.07     5551.30    159.15 o 
   6  15   5     1258.98     1040.55    169.41 o 
   7  15   5     2503.52     2700.94    223.37 o 
   8  15   5       75.74       99.10     37.98 o 
   9  15   5     3219.26     2999.87    346.99 o 
  10  15   5      276.70      305.81     76.43 o 
 -12  16   5      871.43      732.76    111.32 o 
 -11  16   5     1015.60      857.86    122.58 o 
 -10  16   5     1531.70     1573.36    172.22 o 
  -9  16   5     2952.81     3179.16    327.76 o 
  -8  16   5     3642.71     3789.63    275.75 o 
  -7  16   5     5558.47     5257.72    194.57 o 
  -6  16   5      988.11      987.37    158.10 o 
  -5  16   5     3317.47     3170.34    195.57 o 
  -4  16   5      254.22      207.03     75.01 o 
  -3  16   5     1322.27     1287.52    222.29 o 
  -2  16   5       30.19       18.95     20.69 o 
  -1  16   5     1199.97     1015.68    115.39 o 
   0  16   5      106.09       90.74     32.64 o 
   1  16   5     1816.52     1645.62    219.41 o 
   2  16   5     2194.53     2201.44    242.45 o 
   3  16   5     1408.86     1246.36    224.86 o 
   4  16   5     1037.04     1260.03    186.21 o 
   5  16   5     1498.59     1440.99    201.88 o 
   6  16   5     1514.00     1615.57    192.34 o 
   7  16   5       33.25       65.31     22.58 o 
   8  16   5     1500.77     1680.66    333.35 o 
   9  16   5      117.30       95.66     52.95 o 
 -11  17   5      927.12      888.85    125.93 o 
 -10  17   5        4.75       31.02     39.94 o 
  -9  17   5      549.39      537.22    110.50 o 
  -8  17   5     1907.51     2464.71    260.85 o 
  -7  17   5      979.35      909.53    135.42 o 
  -6  17   5      577.74      558.41     80.30 o 
  -5  17   5      745.09      745.25     88.84 o 
  -4  17   5      536.00      734.57    124.34 o 
  -3  17   5      224.59      346.85     79.19 o 
  -2  17   5      711.55      687.13    120.68 o 
  -1  17   5       31.10       37.93     36.00 o 
   0  17   5     3759.55     4201.46    366.63 o 
   1  17   5      617.53      609.51    119.09 o 
   2  17   5     2843.59     2618.40    285.21 o 
   3  17   5       17.36       58.11     36.49 o 
   4  17   5     2312.06     2544.96    147.60 o 
   5  17   5      236.01      220.70     55.41 o 
   6  17   5      442.61      470.13     74.94 o 
   7  17   5      105.28      127.38     43.82 o 
   8  17   5      834.05      755.04    142.14 o 
   9  17   5      387.24      333.83     89.56 o 
 -11  18   5      944.68      851.08    147.46 o 
 -10  18   5      728.05      625.48    102.38 o 
  -9  18   5     2352.50     1949.81    285.75 o 
  -8  18   5       71.40      102.68     39.58 o 
  -7  18   5     2405.75     2258.43    273.92 o 
  -6  18   5      961.20      832.32     95.52 o 
  -5  18   5     4243.08     4204.67    259.00 o 
  -4  18   5      501.19      393.37    119.85 o 
  -3  18   5     7093.75     7293.52    253.00 o 
  -2  18   5       56.42      170.24     68.10 o 
  -1  18   5     4627.91     3876.54    686.33 o 
   0  18   5     1119.53      983.35    163.83 o 
   1  18   5     5127.92     5076.51    238.39 o 
   2  18   5      605.48      532.57    109.41 o 
   3  18   5     1033.60      990.09    155.01 o 
   4  18   5      264.53      219.20     58.28 o 
   5  18   5     2619.20     2698.62    255.06 o 
   6  18   5      126.57      143.85     55.21 o 
   7  18   5      938.03      921.23    156.62 o 
   8  18   5       57.69       95.21     40.49 o 
 -10  19   5     2439.93     2455.21    200.96 o 
  -9  19   5      353.77      338.61     56.08 o 
  -8  19   5     5429.38     5801.35    291.85 o 
  -7  19   5     1448.42     1466.46    214.48 o 
  -6  19   5     2661.61     3117.07    236.98 o 
  -5  19   5       13.51        2.31     42.90 o 
  -4  19   5     5615.97     6048.29    376.26 o 
  -3  19   5      445.70      457.20    187.72 o 
  -2  19   5     4526.60     5616.32    285.95 o 
  -1  19   5      659.25      690.04    133.91 o 
   0  19   5     3450.12     3803.30    227.42 o 
   1  19   5     1839.76     1654.94    200.19 o 
   2  19   5     1248.71     1319.81    193.18 o 
   3  19   5     2167.29     1939.52    205.39 o 
   4  19   5      425.09      406.66    148.31 o 
   5  19   5     1960.43     1770.29    308.70 o 
   6  19   5      101.42       99.77     47.11 o 
   7  19   5     3410.80     3598.19    234.33 o 
  -9  20   5     2061.38     1858.89    318.32 o 
  -8  20   5      249.63      266.09     71.86 o 
  -7  20   5     3715.66     4283.93    367.24 o 
  -6  20   5      733.29      803.35    134.89 o 
  -5  20   5     4016.73     4027.39    575.87 o 
  -4  20   5      305.79      331.98    107.08 o 
  -3  20   5     2594.07     3313.51    343.24 o 
  -2  20   5      332.09      239.85     97.38 o 
  -1  20   5     5437.68     6052.29    313.11 o 
   0  20   5     3496.73     2937.00    195.48 o 
   1  20   5     2484.49     2779.45    264.88 o 
   2  20   5     1957.38     1778.70    290.98 o 
   3  20   5      723.39      702.71    168.42 o 
   4  20   5     4516.32     4294.97    331.89 o 
   5  20   5      171.50      140.36     54.38 o 
   6  20   5     4467.72     4899.01    226.83 o 
  -7  21   5      522.91      619.32     93.66 o 
  -6  21   5     3820.41     3984.16    312.26 o 
  -5  21   5      906.76      972.13    196.57 o 
  -4  21   5     3106.03     3160.98    353.17 o 
  -3  21   5      130.97       69.66     33.16 o 
  -2  21   5     4497.12     4770.98    247.72 o 
  -1  21   5      369.82      360.68    148.14 o 
   0  21   5     1278.66     1293.55    210.27 o 
   1  21   5     1269.43     1088.49    191.81 o 
   2  21   5     1512.85     1035.29    226.11 o 
   3  21   5     1963.78     1604.68    319.60 o 
   4  21   5      250.59      164.40     49.62 o 
   5  21   5     3304.53     3380.40    305.88 o 
  -5  22   5     3180.11     2867.72    398.84 o 
  -4  22   5      403.86      407.50    114.20 o 
  -3  22   5     5563.37     5962.88    384.53 o 
  -2  22   5      143.43       44.71     81.94 o 
  -1  22   5     3024.58     3061.06    440.70 o 
   0  22   5       82.94      113.51     76.46 o 
   1  22   5     2499.93     2189.18    313.96 o 
   2  22   5      704.68      707.51    127.76 o 
   3  22   5     1506.55     1518.87    235.54 o 
  -2  23   5        0.41       39.89     55.52 o 
  -1  23   5        2.61        2.49     65.00 o 
 -14   0   6     3304.42     3451.41    289.89 o 
 -13   0   6      606.16      739.02    164.08 o 
 -12   0   6     7187.88     7896.52    235.14 o 
 -11   0   6      190.60      133.40     65.38 o 
 -10   0   6    13419.89    14660.31    341.15 o 
  -9   0   6     1472.02     1418.52    408.94 o 
  -8   0   6     9506.73    10434.96    404.51 o 
  -7   0   6      435.14      523.25     76.50 o 
  -6   0   6     9951.58    11257.97    470.10 o 
  -5   0   6     2324.32     2667.38    179.61 o 
  -4   0   6     7852.17     7799.12    264.76 o 
  -3   0   6     4989.70     4568.78    148.01 o 
  -2   0   6     3147.52     3320.51    180.42 o 
  -1   0   6    12226.18    12465.76    316.94 o 
   0   0   6      638.44      716.82    109.55 o 
   1   0   6    18249.30    19780.58    856.81 o 
   2   0   6     2055.22     2057.56    148.46 o 
   3   0   6    13260.29    13897.76    774.04 o 
   4   0   6     1077.94     1210.77    333.68 o 
   5   0   6     8747.31     9129.13    407.22 o 
   6   0   6       36.23      186.59    111.23 o 
   7   0   6    10232.98    11462.60    463.06 o 
   8   0   6     6478.44     6062.48    427.20 o 
   9   0   6     3605.54     2823.07    881.18 o 
  10   0   6     2617.65     1010.13   1027.36 o 
  11   0   6     1672.21     1809.23    632.62 o 
 -14   1   6      124.17      103.85     47.04 o 
 -13   1   6     1172.91     1097.76    130.32 o 
 -12   1   6       75.97      134.91     42.54 o 
 -11   1   6     4167.98     4435.06    146.48 o 
 -10   1   6      555.65      603.76     96.34 o 
  -9   1   6     9825.20     9850.45    316.76 o 
  -8   1   6     4716.84     4605.69    165.34 o 
  -7   1   6     6676.30     6862.80    166.78 o 
  -6   1   6     5472.26     5786.98    159.31 o 
  -5   1   6     7728.34     8230.55    185.00 o 
  -4   1   6     6358.64     6468.07    162.24 o 
  -3   1   6     3878.54     3739.64    113.63 o 
  -2   1   6     4290.29     4849.28    128.22 o 
  -1   1   6     4316.36     4467.80    121.94 o 
   0   1   6    16852.17    16922.67    393.69 o 
   1   1   6     6030.48     6122.56    169.47 o 
   2   1   6     7720.87     7677.58    224.95 o 
   3   1   6      102.25       75.98     63.10 o 
   4   1   6     8737.18     8743.97    353.13 o 
   5   1   6        1.48       43.69     39.04 o 
   6   1   6     1266.03      512.73    559.06 o 
   7   1   6       38.83      163.68    138.69 o 
   8   1   6      598.47      560.44    135.99 o 
   9   1   6     1798.10     3691.38   1250.47 o 
  10   1   6      517.72      491.66    602.12 o 
  11   1   6     1824.89     1392.24    289.14 o 
 -14   2   6     2049.46     1810.74    239.47 o 
 -13   2   6     5362.15     5593.10    191.45 o 
 -12   2   6     4239.04     4254.21    166.48 o 
 -11   2   6     8422.20     8978.53    280.09 o 
 -10   2   6     2837.11     2407.34    215.62 o 
  -9   2   6     4099.49     3914.16    155.34 o 
  -8   2   6     2069.64     2062.75    177.09 o 
  -7   2   6     6767.23     6739.77    207.55 o 
  -6   2   6      271.36      278.16     50.31 o 
  -5   2   6      728.22      627.60     58.79 o 
  -4   2   6      523.66      625.90     69.43 o 
  -3   2   6      833.55      786.96     89.59 o 
  -2   2   6        2.50       21.56     20.73 o 
  -1   2   6      726.72      676.90     76.99 o 
   0   2   6     2621.52     2759.64    113.92 o 
   1   2   6      305.98      313.21     39.06 o 
   2   2   6     4293.42     4118.00    159.69 o 
   3   2   6     2242.27       13.62     57.66 o 
   4   2   6     2993.05     3373.94    183.87 o 
   5   2   6     2963.08      656.97   1287.72 o 
   6   2   6     6551.13     6869.62    259.68 o 
   7   2   6     1459.87      429.28    453.53 o 
   8   2   6     5696.16     6417.41    292.90 o 
   9   2   6     1848.89     2084.07    164.34 o 
  10   2   6     1691.76     1576.20    175.12 o 
  11   2   6     1568.10     1410.98    551.13 o 
 -14   3   6      900.86      738.28    124.09 o 
 -13   3   6      251.68      215.04     34.68 o 
 -12   3   6     2817.43     2798.65    214.90 o 
 -11   3   6        1.60       55.20     31.06 o 
 -10   3   6     1517.98     1302.68    168.99 o 
  -9   3   6      130.62      103.65     35.16 o 
  -8   3   6      236.51      173.74     36.49 o 
  -7   3   6       79.20       88.01     24.83 o 
  -6   3   6     3882.31     4068.97    136.33 o 
  -5   3   6       30.88       64.63     18.31 o 
  -4   3   6     1171.01     1247.54     81.34 o 
  -3   3   6     1683.33     1603.77     92.87 o 
  -2   3   6      277.04      375.34     39.63 o 
  -1   3   6     1861.90     1784.15    497.11 o 
   0   3   6     1257.45     1315.32     74.76 o 
   1   3   6     5917.29     6115.75    170.79 o 
   2   3   6     1383.67     1230.88     96.74 o 
   3   3   6      104.07      132.18     42.90 o 
   4   3   6       14.59       49.12     48.58 o 
   5   3   6     2101.50     2679.94    202.90 o 
   6   3   6      177.90      157.87     36.20 o 
   7   3   6      976.37      503.50    214.66 o 
   8   3   6      670.95      621.07     92.71 o 
   9   3   6     2098.38     2122.78    227.50 o 
  10   3   6     1290.86     1091.62    214.17 o 
  11   3   6      954.13      858.19    185.49 o 
 -14   4   6      994.17      924.06    127.39 o 
 -13   4   6      981.02     1003.38    119.30 o 
 -12   4   6     1003.93     1041.13    109.57 o 
 -11   4   6      237.64      236.21     46.68 o 
 -10   4   6      860.49      931.61    118.24 o 
  -9   4   6       18.39       31.40     27.21 o 
  -8   4   6     5013.72     5281.23    108.93 o 
  -7   4   6     2301.31     2513.30    180.28 o 
  -6   4   6     3660.39     3612.52    130.77 o 
  -5   4   6      355.11      355.93     35.80 o 
  -4   4   6     1549.95     1504.84     91.63 o 
  -3   4   6      772.99      847.24     87.21 o 
  -2   4   6      965.51      919.20    110.87 o 
  -1   4   6      851.86      924.52    115.43 o 
   0   4   6     1562.10     1342.00    161.43 o 
   1   4   6     6266.92     6609.30    204.99 o 
   2   4   6        5.54        4.53     22.38 o 
   3   4   6     4844.09     5205.03    181.62 o 
   4   4   6       53.78      107.12     39.33 o 
   5   4   6      572.70      650.49    106.08 o 
   6   4   6      497.11      452.35     69.22 o 
   7   4   6      206.36      124.18     55.97 o 
   8   4   6      565.66      517.07     74.66 o 
   9   4   6      740.27      712.72    126.70 o 
  10   4   6     2673.99     2709.49    167.91 o 
  11   4   6      475.22      457.27     82.15 o 
 -14   5   6     3394.67     3312.14    222.98 o 
 -13   5   6     7858.67     8605.01    319.18 o 
 -12   5   6      489.29      486.93     65.14 o 
 -11   5   6     6591.03     7479.70    396.73 o 
 -10   5   6      361.20      246.91     61.48 o 
  -9   5   6     8065.49     8752.14    226.16 o 
  -8   5   6      178.85      135.26     28.83 o 
  -7   5   6    10797.57    11482.89    265.11 o 
  -6   5   6     1069.10     1216.74    113.16 o 
  -5   5   6     5691.33     5994.03    176.56 o 
  -4   5   6     1269.92     1526.45    118.26 o 
  -3   5   6     4680.69     5171.53    132.86 o 
  -2   5   6     2977.00     2624.43    136.49 o 
  -1   5   6      661.97      575.53     64.57 o 
   0   5   6     9217.75    10032.03    241.09 o 
   1   5   6       19.53       44.91     29.41 o 
   2   5   6     9932.52    10858.35    290.49 o 
   3   5   6     1290.37     1316.67    196.25 o 
   4   5   6     5921.63     6414.59    237.47 o 
   5   5   6      390.73      364.84     56.37 o 
   6   5   6    11161.49    12157.54    550.75 o 
   7   5   6     3499.39     3819.93    134.90 o 
   8   5   6     7090.97     7374.73    383.99 o 
   9   5   6     2408.80     2841.52    153.40 o 
  10   5   6     2372.13     2400.30    184.61 o 
  11   5   6     4796.79     5327.86    450.12 o 
 -14   6   6     1476.28     1443.99    199.50 o 
 -13   6   6       94.91      106.89     30.32 o 
 -12   6   6     7203.17     7238.11    219.13 o 
 -11   6   6     1392.09     1306.67    174.90 o 
 -10   6   6     6463.65     6738.90    216.98 o 
  -9   6   6     5542.79     5813.13    170.14 o 
  -8   6   6    10567.91    10565.85    208.00 o 
  -7   6   6     6806.07     6873.99    186.11 o 
  -6   6   6    12111.34    13253.60    294.04 o 
  -5   6   6    10658.34    11173.41    249.29 o 
  -4   6   6    14066.52    15707.30    339.11 o 
  -3   6   6    12009.10    11979.96    183.80 o 
  -2   6   6    11878.39    11955.95    187.83 o 
  -1   6   6    14895.61    15861.04    388.48 o 
   0   6   6    10337.09    10656.34    250.78 o 
   1   6   6     9589.37    10133.98    240.92 o 
   2   6   6     1250.29     1077.08    113.88 o 
   3   6   6     9170.54     9677.38    261.51 o 
   4   6   6     1342.02     1233.59    189.17 o 
   5   6   6     7921.00     8385.37    202.36 o 
   6   6   6       37.49       42.46     21.56 o 
   7   6   6     3480.90     3796.70    239.18 o 
   8   6   6       35.95       70.33     16.42 o 
   9   6   6      799.09      822.00    198.42 o 
  10   6   6      486.55      723.80    131.85 o 
 -14   7   6     5966.38     6080.24    408.24 o 
 -13   7   6     6452.05     6645.54    186.28 o 
 -12   7   6     2080.27     2027.07    258.57 o 
 -11   7   6     4508.38     4811.21    155.65 o 
 -10   7   6      752.14      611.95     80.29 o 
  -9   7   6     5352.05     5458.74    155.70 o 
  -8   7   6       39.12       76.28     23.81 o 
  -7   7   6     2742.85     2686.55    165.53 o 
  -6   7   6       11.65       41.43     24.77 o 
  -5   7   6     1903.48     2114.35    164.16 o 
  -4   7   6     1220.62     1301.46     80.67 o 
  -3   7   6     1108.76     1295.99     93.82 o 
  -2   7   6     1745.49     2012.73    131.36 o 
  -1   7   6      560.95      443.54     53.86 o 
   0   7   6     1225.80     1299.59    160.90 o 
   1   7   6      474.20      456.45     49.16 o 
   2   7   6     4820.96     5066.89    170.54 o 
   3   7   6     1837.89     1759.79    156.17 o 
   4   7   6     8392.07     9009.71    212.92 o 
   5   7   6     2741.33     2725.81    150.32 o 
   6   7   6     3156.75     3281.97    167.39 o 
   7   7   6     2901.75     3143.32    114.85 o 
   8   7   6     3251.39     3489.70    357.81 o 
   9   7   6     1480.68     1660.01    213.29 o 
  10   7   6     3126.33     3603.77    253.93 o 
 -13   8   6      976.26      818.39    118.54 o 
 -12   8   6      812.12      756.72     87.03 o 
 -11   8   6      140.34       81.42     34.24 o 
 -10   8   6      411.12      436.42     46.11 o 
  -9   8   6      279.34      357.19     44.49 o 
  -8   8   6      583.06      686.63     75.93 o 
  -7   8   6      351.17      393.63     47.02 o 
  -6   8   6      715.32      718.54     83.65 o 
  -5   8   6        2.34       42.17     20.49 o 
  -4   8   6      353.83      351.03     53.11 o 
  -3   8   6      242.83      282.85     43.88 o 
  -2   8   6       42.43       52.60     29.72 o 
  -1   8   6       27.00        0.90     21.72 o 
   0   8   6      302.69      351.04     43.67 o 
   1   8   6     1274.25     1252.85    141.81 o 
   2   8   6       78.36       84.32     22.37 o 
   3   8   6     1390.60     1177.08    162.96 o 
   4   8   6     1925.16     1720.34    204.19 o 
   5   8   6      232.59      186.33     44.28 o 
   6   8   6      134.26       82.02     36.52 o 
   7   8   6      203.49      185.36     41.48 o 
   8   8   6      261.74      282.63     68.13 o 
   9   8   6       54.40       59.40     49.88 o 
  10   8   6      253.08      298.88     59.81 o 
 -13   9   6      372.43      293.19     56.62 o 
 -12   9   6      171.89      190.31     58.87 o 
 -11   9   6      288.80      356.12     82.10 o 
 -10   9   6      130.43      111.39     45.69 o 
  -9   9   6      772.70      841.08    103.29 o 
  -8   9   6      492.73      450.16     58.52 o 
  -7   9   6      617.38      626.18     77.40 o 
  -6   9   6      418.98      480.15     52.55 o 
  -5   9   6        9.00        8.99     27.11 o 
  -4   9   6      292.73      303.26     48.99 o 
  -3   9   6      895.23      997.09    120.11 o 
  -2   9   6     1741.12     1827.53    203.91 o 
  -1   9   6     1541.83     1502.86     89.87 o 
   0   9   6       78.24       75.84     25.76 o 
   1   9   6      374.51      437.74     57.97 o 
   2   9   6       59.67       57.27     27.01 o 
   3   9   6        2.27       41.87     38.22 o 
   4   9   6     1050.08     1091.07    154.42 o 
   5   9   6       25.56       43.41     22.70 o 
   6   9   6      722.67      633.66    119.50 o 
   7   9   6      385.83      280.43     80.00 o 
   8   9   6      101.08       81.18     59.16 o 
   9   9   6       12.68       58.48     42.54 o 
  10   9   6       78.54      128.05     56.45 o 
 -13  10   6     2720.57     2419.79    429.56 o 
 -12  10   6     3341.60     3408.66    390.98 o 
 -11  10   6     1714.06     1657.50    182.17 o 
 -10  10   6     4880.66     5073.05    210.87 o 
  -9  10   6     2270.85     2206.49    140.70 o 
  -8  10   6     1792.03     1870.54    221.01 o 
  -7  10   6      815.27      887.88     97.53 o 
  -6  10   6     2477.02     2721.64    131.35 o 
  -5  10   6      155.56      151.24     40.52 o 
  -4  10   6     1301.69     1282.71    148.83 o 
  -3  10   6     1162.29     1211.34    137.49 o 
  -2  10   6      291.77      244.14     53.29 o 
  -1  10   6      979.11      968.69    128.92 o 
   0  10   6       20.56       68.13     29.32 o 
   1  10   6     1318.51     1462.77    145.60 o 
   2  10   6       55.51       53.84     34.25 o 
   3  10   6     1708.86     1682.22    157.45 o 
   4  10   6     2937.34     2943.70    188.54 o 
   5  10   6     4363.62     4576.60    205.97 o 
   6  10   6     2182.16     2130.47    339.30 o 
   7  10   6     3646.83     3530.80    231.71 o 
   8  10   6     2618.07     2857.66    164.75 o 
   9  10   6     1563.97     1689.55    258.95 o 
 -12  11   6       90.02      105.20     56.37 o 
 -11  11   6     7011.23     7066.98    329.95 o 
 -10  11   6      265.70      226.32     43.39 o 
  -9  11   6     4602.76     4617.68    218.16 o 
  -8  11   6     2437.39     2213.22    140.22 o 
  -7  11   6     4205.76     4647.57    147.54 o 
  -6  11   6     1152.26     1145.41    128.24 o 
  -5  11   6    11221.65    11584.41    254.91 o 
  -4  11   6     8345.74     8515.07    214.95 o 
  -3  11   6     3776.67     3928.81    167.16 o 
  -2  11   6     8726.61     8842.00    184.47 o 
  -1  11   6     1751.70     1477.48    167.47 o 
   0  11   6     6581.50     7044.68    213.06 o 
   1  11   6      680.19      487.48     79.24 o 
   2  11   6     6939.47     7343.28    191.73 o 
   3  11   6      513.32      412.15     64.51 o 
   4  11   6     6342.34     6375.73    266.08 o 
   5  11   6      459.19      519.88     75.62 o 
   6  11   6     4765.38     5305.27    220.40 o 
   7  11   6      335.75      331.02    108.88 o 
   8  11   6     2860.33     2890.85    301.23 o 
   9  11   6     2050.84     2253.17    418.10 o 
 -12  12   6     4750.79     5129.26    643.97 o 
 -11  12   6      156.85       87.16     29.91 o 
 -10  12   6     4219.59     4791.64    243.80 o 
  -9  12   6     2361.74     2269.60    254.80 o 
  -8  12   6     7077.50     7841.87    263.31 o 
  -7  12   6     4829.39     5206.58    181.06 o 
  -6  12   6     5986.73     6052.83    181.50 o 
  -5  12   6     4498.72     4934.85    246.29 o 
  -4  12   6     5809.47     6172.03    167.40 o 
  -3  12   6     8247.10     9289.00    228.00 o 
  -2  12   6     3587.88     4221.62    235.12 o 
  -1  12   6     7274.27     8267.66    186.84 o 
   0  12   6     1262.85     1183.06    101.82 o 
   1  12   6     9828.04    10677.53    248.41 o 
   2  12   6      580.90      569.23     72.61 o 
   3  12   6    10139.72    11034.37    377.31 o 
   4  12   6       99.06       81.17     37.21 o 
   5  12   6     4146.51     4699.28    200.78 o 
   6  12   6      135.44      105.83     41.61 o 
   7  12   6     2617.95     2744.15    200.49 o 
   8  12   6     1066.40      877.67    159.69 o 
 -11  13   6     1613.36     1518.59    256.76 o 
 -10  13   6      689.91      762.52    115.76 o 
  -9  13   6     3182.62     3692.41    227.92 o 
  -8  13   6       26.86       36.58     27.39 o 
  -7  13   6     3630.29     3930.55    166.18 o 
  -6  13   6      532.63      542.98     53.57 o 
  -5  13   6      307.58      271.07     48.60 o 
  -4  13   6       13.02       45.48     33.21 o 
  -3  13   6      232.19      262.83     47.63 o 
  -2  13   6       60.19      105.43     33.96 o 
  -1  13   6       16.76       38.58     19.52 o 
   0  13   6     2590.65     2852.99    110.88 o 
   1  13   6      233.82      217.80     43.77 o 
   2  13   6     3654.44     3665.54    262.50 o 
   3  13   6     1122.36     1140.51    164.19 o 
   4  13   6     2033.68     2026.91    164.17 o 
   5  13   6      602.64      563.41    102.24 o 
   6  13   6     1144.23     1082.94    192.32 o 
   7  13   6     2104.84     2094.60    189.71 o 
   8  13   6      984.19      998.96    146.54 o 
 -10  14   6      202.81      182.69     54.72 o 
  -9  14   6        5.09       13.77     68.23 o 
  -8  14   6      374.50      290.87    138.01 o 
  -7  14   6       30.86       56.56     23.67 o 
  -6  14   6      209.33      160.27     39.08 o 
  -5  14   6        4.77       35.65     23.52 o 
  -4  14   6        3.47       50.45     36.60 o 
  -3  14   6      271.06      309.60     59.68 o 
  -2  14   6      130.47       97.99     40.27 o 
  -1  14   6       71.21       60.89     32.89 o 
   0  14   6        8.40       48.38     21.07 o 
   1  14   6      372.97      348.24     59.58 o 
   2  14   6      256.23      306.01     59.98 o 
   3  14   6       74.32       46.35     31.59 o 
   4  14   6       11.99       64.15     68.30 o 
   5  14   6       33.58       96.46     35.26 o 
   6  14   6      182.87      143.95     60.78 o 
   7  14   6        1.28       16.31     41.06 o 
 -10  15   6      437.67      262.32    104.24 o 
  -9  15   6      165.04      143.15     46.42 o 
  -8  15   6      111.73      116.62     40.53 o 
  -7  15   6      490.04      537.81    165.71 o 
  -6  15   6       16.99       47.39     28.99 o 
  -5  15   6      172.92      142.81     33.26 o 
  -4  15   6       63.21       50.28     25.81 o 
  -3  15   6      142.97      123.68     34.96 o 
  -2  15   6      165.13      143.19     59.02 o 
  -1  15   6       71.33       49.88     36.23 o 
   0  15   6      584.15      504.30     93.28 o 
   1  15   6        0.70       77.73     43.36 o 
   2  15   6      266.16      190.81     46.99 o 
   3  15   6       11.53       30.35     33.26 o 
   4  15   6      361.33      444.51    139.32 o 
   5  15   6      690.90      694.44    124.46 o 
   6  15   6      673.16      406.75     99.29 o 
  -9  16   6      656.52      683.94     80.57 o 
  -8  16   6     1746.15     1878.69    276.65 o 
  -7  16   6       54.11       58.21     43.17 o 
  -6  16   6     2510.81     2575.08    326.01 o 
  -5  16   6      512.33      496.24    152.84 o 
  -4  16   6     1630.56     1662.44    142.99 o 
  -3  16   6     1169.65     1267.88    129.12 o 
  -2  16   6       83.46       92.82     34.60 o 
  -1  16   6     3939.11     3961.33    594.04 o 
   0  16   6        3.99       63.23     29.78 o 
   1  16   6     2437.27     2646.78    243.41 o 
   2  16   6       79.30       60.37     35.36 o 
   3  16   6     1753.53     1883.64    293.65 o 
   4  16   6       61.88      110.51     50.35 o 
   5  16   6     2956.17     2780.58    248.34 o 
  -8  17   6      824.38      831.88     81.80 o 
  -7  17   6     6144.72     6189.66    500.18 o 
  -6  17   6     4608.40     4790.20    327.57 o 
  -5  17   6     4913.86     4832.65    421.24 o 
  -4  17   6     4928.16     5491.68    378.71 o 
  -3  17   6     5568.44     5699.21    592.18 o 
  -2  17   6     7690.08     9359.93    484.70 o 
  -1  17   6     3563.15     3423.11    460.34 o 
   0  17   6     7985.12     8686.29    358.77 o 
   1  17   6     2557.52     2443.13    268.13 o 
   2  17   6     3389.41     3676.39    178.77 o 
   3  17   6      255.97      220.23     96.10 o 
   4  17   6     3837.79     4554.12    229.38 o 
  -6  18   6     1973.28     1956.81    295.04 o 
  -5  18   6     2322.88     2305.53    400.23 o 
  -4  18   6      921.66     1027.41    177.99 o 
  -3  18   6     1980.25     2127.42    308.88 o 
  -2  18   6     2317.84     2133.79    371.29 o 
  -1  18   6     5533.95     6677.47    540.01 o 
   0  18   6       39.11      -23.20    113.95 o 
   1  18   6     1953.85     2338.14    154.44 o 
   2  18   6       19.28       42.21     33.92 o 
   3  18   6     3380.56     4227.42    250.51 o 
  -4  19   6     1857.85     1498.61    229.68 o 
  -3  19   6      161.88      156.48     58.78 o 
  -2  19   6      727.37      737.35    126.42 o 
  -1  19   6      231.05      293.96     76.52 o 
   0  19   6     2000.22     1693.40    296.79 o 
   1  19   6      606.02      516.36     88.56 o 
 -11   1   7     2054.16     1859.37    228.32 o 
 -10   1   7      128.52       98.64     42.85 o 
  -9   1   7     2179.24     2068.18    272.60 o 
  -8   1   7      189.56      222.35     52.83 o 
  -7   1   7     3121.20     3026.75    252.14 o 
  -6   1   7       14.90       32.87     20.47 o 
  -5   1   7     3963.64     3586.41    230.09 o 
  -4   1   7       40.82       29.62     15.88 o 
  -3   1   7     3203.76     3595.08    115.20 o 
  -2   1   7        2.42       39.27     18.11 o 
  -1   1   7     4002.37     3752.40    130.63 o 
   0   1   7       95.22       54.37     23.69 o 
   1   1   7     5108.14     5498.39    181.62 o 
   2   1   7        5.11       54.17     24.42 o 
   3   1   7      401.22      323.80     62.14 o 
   4   1   7      224.41       77.93     38.62 o 
   5   1   7       49.71       24.29     39.43 o 
   6   1   7       14.45       39.10     34.72 o 
   7   1   7     1073.10      378.91    304.79 o 
 -11   2   7     3306.65     3064.54    281.08 o 
 -10   2   7     1549.44     1342.83    197.11 o 
  -9   2   7     1317.78     1370.57    152.08 o 
  -8   2   7     1958.71     1683.98    249.16 o 
  -7   2   7     2104.76     1973.38    213.92 o 
  -6   2   7     1577.27     1666.83    243.25 o 
  -5   2   7       97.74       97.36     26.34 o 
  -4   2   7     3931.55     4157.59    132.88 o 
  -3   2   7      183.55      169.43     31.41 o 
  -2   2   7     3282.95     3280.01    154.64 o 
  -1   2   7      273.20      210.38     34.29 o 
   0   2   7     3757.06     3854.10    142.34 o 
   1   2   7     1031.92     1050.54    172.49 o 
   2   2   7     2111.44     2255.08    158.58 o 
   3   2   7     2036.13     2046.96    183.69 o 
   4   2   7      493.04      403.52     98.55 o 
   5   2   7     2570.38     1192.91    997.43 o 
   6   2   7      781.33      810.43    254.02 o 
   7   2   7     3704.58     3827.70    193.56 o 
 -11   3   7      984.31     1028.08    109.79 o 
 -10   3   7     3051.85     2898.93    158.92 o 
  -9   3   7     1949.46     1835.22    251.45 o 
  -8   3   7     2278.83     2134.42    286.46 o 
  -7   3   7     3751.67     4118.35    174.24 o 
  -6   3   7     1423.69     1287.20    155.55 o 
  -5   3   7     3296.64     3671.52    118.66 o 
  -4   3   7       37.48       37.33     24.97 o 
  -3   3   7     4457.24     4523.25    143.24 o 
  -2   3   7      227.52      294.12     32.80 o 
  -1   3   7     2665.46     3155.14    126.38 o 
   0   3   7      412.54      398.72     52.51 o 
   1   3   7     2164.78     2363.85    181.22 o 
   2   3   7     2376.50     2579.88    197.08 o 
   3   3   7      978.28      945.17    177.94 o 
   4   3   7     3205.06     3495.17    258.51 o 
   5   3   7      797.01      813.42    152.38 o 
   6   3   7     5198.65     5827.36    279.65 o 
   7   3   7        2.58       67.71     29.46 o 
 -11   4   7     1015.69     1006.04    136.61 o 
 -10   4   7      842.56      769.03     74.02 o 
  -9   4   7      952.07     1015.44    125.03 o 
  -8   4   7     1642.57     1797.78    128.95 o 
  -7   4   7       76.81       91.17     45.16 o 
  -6   4   7     3901.07     4122.72    148.25 o 
  -5   4   7      110.70      109.41     39.81 o 
  -4   4   7     3970.63     3820.38    181.40 o 
  -3   4   7       47.99       57.67     18.15 o 
  -2   4   7     5729.86     5667.50    189.46 o 
  -1   4   7     2181.57     2101.18    145.02 o 
   0   4   7     1085.63     1215.90    138.27 o 
   1   4   7     3028.24     3251.11    170.71 o 
   2   4   7     2783.46     2723.72    165.85 o 
   3   4   7     1682.41     1697.66    295.98 o 
   4   4   7     1148.55      978.64    153.68 o 
   5   4   7     3320.51     2882.67    333.31 o 
   6   4   7      888.22      626.77    128.93 o 
   7   4   7     3359.65       91.70     44.04 o 
 -11   5   7     1723.97     1617.89    213.32 o 
 -10   5   7      112.75      122.94     43.26 o 
  -9   5   7     3958.45     3997.86    202.39 o 
  -8   5   7        2.62       58.15     33.56 o 
  -7   5   7     6104.65     5852.91    192.82 o 
  -6   5   7      185.96      118.28     34.51 o 
  -5   5   7     6441.08     7147.22    235.37 o 
  -4   5   7      785.82      590.19     73.99 o 
  -3   5   7     7090.60     7078.77    213.42 o 
  -2   5   7      199.62      187.82     28.63 o 
  -1   5   7     2868.00     3154.72    122.77 o 
   0   5   7       43.36       28.03     36.69 o 
   1   5   7     1628.55     1667.87    273.80 o 
   2   5   7        5.77       23.73     39.28 o 
   3   5   7     2176.98     1844.49    326.52 o 
   4   5   7       73.84       39.10     19.11 o 
   5   5   7      570.79      505.06    162.38 o 
   6   5   7       67.79       87.48     63.52 o 
   7   5   7       79.58       74.20     35.97 o 
 -10   6   7     1053.38      935.69    106.36 o 
  -9   6   7      461.03      341.29     57.31 o 
  -8   6   7     1457.24     1384.25    182.21 o 
  -7   6   7       89.69       64.36     20.59 o 
  -6   6   7     1810.39     1536.14    121.95 o 
  -5   6   7       28.31       63.99     28.45 o 
  -4   6   7       22.58        3.93     29.84 o 
  -3   6   7      284.81      304.10     44.91 o 
  -2   6   7     1418.76     1467.51    106.14 o 
  -1   6   7      241.78      196.45     35.57 o 
   0   6   7      942.93      401.38    181.17 o 
   1   6   7       76.71       78.42     39.67 o 
   2   6   7      316.52      153.42     96.33 o 
   3   6   7      759.72      676.02    103.85 o 
   4   6   7       21.58       94.89     41.34 o 
   5   6   7       51.73       81.95     40.25 o 
   6   6   7        0.37       27.71     37.94 o 
 -10   7   7     1336.96     1109.07    160.11 o 
  -9   7   7     1468.01     1535.03    202.27 o 
  -8   7   7       12.04       11.46     28.17 o 
  -7   7   7     2989.65     3089.49    152.65 o 
  -6   7   7       23.70       40.19     21.08 o 
  -5   7   7     2437.82     2762.61    208.96 o 
  -4   7   7       61.60       51.52     24.18 o 
  -3   7   7     3804.45     3661.23    144.42 o 
  -2   7   7      215.73      206.17     32.89 o 
  -1   7   7     3590.22     3317.68    343.87 o 
   0   7   7      884.42      899.40    149.78 o 
   1   7   7     1521.77      347.44    562.37 o 
   2   7   7     2321.42     1115.47    666.53 o 
   3   7   7     2960.90     3336.25    296.30 o 
   4   7   7      867.52      911.09    175.66 o 
   5   7   7     2284.08     2069.80    241.94 o 
   6   7   7     1412.35     1310.28    201.75 o 
 -10   8   7     3144.92     3590.76    234.15 o 
  -9   8   7     1281.77     1098.73    123.43 o 
  -8   8   7     5045.97     5506.59    214.17 o 
  -7   8   7      963.51     1082.70    130.52 o 
  -6   8   7     7529.46     7963.40    216.51 o 
  -5   8   7      312.96      297.93     49.50 o 
  -4   8   7     3951.02     4302.29    140.73 o 
  -3   8   7      197.29      181.62     55.05 o 
  -2   8   7     5480.62     5653.59    185.73 o 
  -1   8   7        7.31       48.71     23.95 o 
   0   8   7     2172.12     2397.48    165.26 o 
   1   8   7     1196.60     1164.53    210.39 o 
   2   8   7     1090.60     1014.30    170.68 o 
   3   8   7     1981.76     2101.91    181.82 o 
   4   8   7     2382.54     2783.31    139.95 o 
   5   8   7     2619.34     2879.43    235.63 o 
   6   8   7      495.54      396.12     77.09 o 
  -9   9   7       75.30       72.89     40.25 o 
  -8   9   7      637.61      610.77     70.52 o 
  -7   9   7      329.27      284.28     82.24 o 
  -6   9   7      480.29      327.22     88.49 o 
  -5   9   7     3101.79     3108.19    188.22 o 
  -4   9   7        1.42       51.85     25.60 o 
  -3   9   7     1318.97     1328.29    136.08 o 
  -2   9   7      558.14      570.05     75.49 o 
  -1   9   7     1615.87     1425.86    191.35 o 
   0   9   7     2863.77     2914.82    189.12 o 
   1   9   7     1294.26     1307.93    207.49 o 
   2   9   7     5168.55     5762.87    269.90 o 
   3   9   7      399.60      308.89     86.62 o 
   4   9   7     6838.38     7466.37    258.65 o 
   5   9   7     1281.11     1252.47    184.21 o 
  -8  10   7     5339.16     5647.00    224.87 o 
  -7  10   7      325.17      319.72     42.78 o 
  -6  10   7     6025.36     6320.13    212.14 o 
  -5  10   7      649.21      564.22    139.99 o 
  -4  10   7     5617.71     6200.33    201.10 o 
  -3  10   7      390.81      325.00     87.92 o 
  -2  10   7     8661.52     9288.57    318.73 o 
  -1  10   7      264.43      208.39     40.65 o 
   0  10   7     3564.85     3356.44    244.79 o 
   1  10   7      189.72      225.21     68.77 o 
   2  10   7     1557.84     1337.20    167.17 o 
   3  10   7       12.13      -17.24     27.09 o 
   4  10   7      453.34      383.18     95.07 o 
   5  10   7      875.90      992.72    156.98 o 
  -8  11   7       50.67       21.82     24.64 o 
  -7  11   7       55.82       53.48     27.58 o 
  -6  11   7        0.42       25.75     23.61 o 
  -5  11   7       26.17        7.36     20.87 o 
  -4  11   7       19.77       53.87     25.68 o 
  -3  11   7      563.90      644.24    108.63 o 
  -2  11   7      280.59      191.01     43.15 o 
  -1  11   7      500.08      346.04    109.31 o 
   0  11   7      231.52      205.61     47.20 o 
   1  11   7      292.87      218.27     61.20 o 
   2  11   7     1254.39     1030.26    158.82 o 
   3  11   7       34.61       39.35     44.87 o 
   4  11   7      933.94      935.38    143.50 o 
  -7  12   7       72.90       98.98     39.45 o 
  -6  12   7       25.00       50.98     26.13 o 
  -5  12   7        0.25       65.09     31.13 o 
  -4  12   7     1422.16     1050.89    124.40 o 
  -3  12   7      251.27      169.14     42.59 o 
  -2  12   7       64.91       67.31     27.16 o 
  -1  12   7      429.35      299.08     73.29 o 
   0  12   7      214.89      159.16     74.64 o 
   1  12   7       32.75       32.42     35.52 o 
   2  12   7      801.01      763.18    114.60 o 
   3  12   7      823.19      724.87     91.06 o 
  -6  13   7      369.04      299.23     65.55 o 
  -5  13   7     4195.75     4742.95    208.10 o 
  -4  13   7        9.07       48.50     32.75 o 
  -3  13   7     4917.92     5493.64    241.69 o 
  -2  13   7        3.89       66.91     28.31 o 
  -1  13   7     2907.10     3037.58    191.10 o 
   0  13   7       82.63       39.90     32.52 o 
   1  13   7     3815.79     4028.24    186.68 o 
   2  13   7       52.76       16.95     34.48 o 
  -4  14   7     1758.31     1603.84    197.05 o 
  -3  14   7      979.26      865.01    123.19 o 
  -2  14   7     1332.78     1273.17    197.17 o 
  -1  14   7     1740.76     1345.06    215.82 o 
   0  14   7     2064.28     2287.60    394.94 o 
  -3   0   8     1199.14     1129.82    200.08 o 
  -2   0   8     2813.30     2900.85    332.45 o 
  -1   0   8     5380.01     5260.68    338.57 o 
  -3   1   8     1626.21     1427.05    229.00 o 
  -2   1   8     1123.55     1078.68    133.46 o 
  -1   1   8      923.32      895.98    106.06 o 
  -3   2   8        7.08       26.45     26.91 o 
  -2   2   8      831.55      672.63    130.74 o 
                                                 
